# Supplementary material for: Bis[(m-phenyl­enedimethyl­ene)­diammonium] tetra­deca­borate
Source: Acta Crystallogr Sect E Struct Rep Online. 2008 Oct 18;64(Pt 11):o2129. doi: 10.1107/S1600536808033333 (PMC2959632; doi:10.1107/S1600536808033333)
Supplement: Supplementary file 1 [file e-64-o2129-sup1.cif]

##############################################################################
###                                                                        ###
###        Electronic paper (Acta Crystallographica Section E)             ###
###                                                                        ###
##############################################################################
#                                                                            #
# This CIF contains the data in a paper accepted for publication in Acta     #
# Crystallographica Section E. It conforms to the requirements of Notes      #
# for Authors for Section E, and has been peer reviewed under the auspices   #
# of the IUCr Commission on Journals.                                        #
#                                                                            #
# Full details of the Crystallographic Information File format               #
# are given in the paper "The Crystallographic Information File (CIF):       #
# a New Standard Archive File for Crystallography" by S. R. Hall, F. H.      #
# Allen and I. D. Brown [Acta Cryst. (1991), A47, 655-685].                  #
#                                                                            #
# The current version of the core CIF dictionary is obtainable from          #
# ftp://ftp.iucr.org/pub/cif_core.dic. The current version number is 2.4.    #
#                                                                            #
# Software is freely available for graphical display of the structure(s) in  #
# this CIF.  For information consult the CIF home page http://www.iucr.org/  #
# cif/home.html                                                              #
#                                                                            #
# This file may be used for bona fide research purposes within the           #
# scientific community so long as proper attribution is given to the journal # 
# article from which it was obtained.                                        #
#                                                                            #
##############################################################################
                                             
data_I
_audit_creation_method     SHELXL97
_chemical_name_systematic
;
Bis[(m-phenylenedimethylene)diammonium] tetradecaborate
;
_chemical_name_common     ?
_chemical_formula_moiety     '2C8 H14 N2 2+ , B14 H6 O26 4-'
_chemical_formula_sum     'C16 H34 B14 N4 O26'
_chemical_formula_iupac     '2C8 H14 N2 2+ , B14 H6 O26 4-'
_chemical_formula_weight     849.81
_chemical_melting_point     ?
_symmetry_cell_setting     triclinic
_symmetry_space_group_name_H-M     'P -1'
_symmetry_space_group_name_Hall     -P1
loop_
    _symmetry_equiv_pos_as_xyz
    'x, y, z'
    '-x, -y, -z'
_cell_length_a     9.1025(18)
_cell_length_b     10.293(2)
_cell_length_c     10.942(2)
_cell_angle_alpha     109.68(3)
_cell_angle_beta     108.24(3)
_cell_angle_gamma     102.19(3)
_cell_volume     857.4(5)
_cell_formula_units_Z     1
_cell_measurement_reflns_used     4940
_cell_measurement_theta_min     6.73
_cell_measurement_theta_max     54.92
_cell_measurement_temperature     295(2)
_exptl_crystal_description     block
_exptl_crystal_colour     colourless
_exptl_crystal_size_max     0.34
_exptl_crystal_size_mid     0.26
_exptl_crystal_size_min     0.18
_exptl_crystal_density_diffrn     1.646
_exptl_crystal_density_meas     ?
_exptl_crystal_density_method     'not measured'
_exptl_crystal_F_000     436
_exptl_absorpt_coefficient_mu     0.142
_exptl_absorpt_correction_type     multi-scan
_exptl_absorpt_process_details     '(ABSCOR; Higashi, 1995)'
_exptl_absorpt_correction_T_min     0.964
_exptl_absorpt_correction_T_max     0.973
_exptl_special_details
;
;
_diffrn_ambient_temperature     295(2)
_diffrn_radiation_type     MoK\a
_diffrn_radiation_wavelength     0.71073
_diffrn_radiation_source     'fine-focus sealed tube'
_diffrn_radiation_monochromator     graphite
_diffrn_measurement_device_type     'Rigaku R-AXIS RAPID'
_diffrn_measurement_method     \w
_diffrn_detector_area_resol_mean     ?
_diffrn_reflns_number     6803
_diffrn_reflns_av_R_equivalents     0.0233
_diffrn_reflns_av_sigmaI/netI     0.0329
_diffrn_reflns_theta_min     3.37
_diffrn_reflns_theta_max     25.00
_diffrn_reflns_theta_full     25.00
_diffrn_measured_fraction_theta_max     0.998
_diffrn_measured_fraction_theta_full     0.998
_diffrn_reflns_limit_h_min     -10
_diffrn_reflns_limit_h_max     10
_diffrn_reflns_limit_k_min     -12
_diffrn_reflns_limit_k_max     12
_diffrn_reflns_limit_l_min     -12
_diffrn_reflns_limit_l_max     12
_diffrn_standards_number     0
_diffrn_standards_interval_count     0
_diffrn_standards_interval_time     0
_diffrn_standards_decay_%     0
_refine_special_details
;
Refinement of <i>F</i>^2^ against ALL reflections. The weighted <i>R</i>-factor
<i>wR</i> and goodness of fit <i>S</i> are based on <i>F</i>^2^, conventional
<i>R</i>-factors <i>R</i> are based on <i>F</i>, with <i>F</i> set to zero for
negative <i>F</i>^2^. The threshold expression of <i>F</i>^2^ >
\s(<i>F</i>^2^) is used only for calculating <i>R</i>-factors(gt) <i>etc</i>.
and is not relevant to the choice of reflections for refinement.
<i>R</i>-factors based on <i>F</i>^2^ are statistically about twice as large
as those based on <i>F</i>, and <i>R</i>- factors based on ALL data will be
even larger.
;
_reflns_number_total     3009
_reflns_number_gt     2002
_reflns_threshold_expression     I>2\s(I)
_refine_ls_structure_factor_coef     Fsqd
_refine_ls_matrix_type     full
_refine_ls_R_factor_all     0.0760
_refine_ls_R_factor_gt     0.0351
_refine_ls_wR_factor_gt     0.0764
_refine_ls_wR_factor_ref     0.1275
_refine_ls_goodness_of_fit_ref     1.237
_refine_ls_restrained_S_all     1.237
_refine_ls_number_reflns     3009
_refine_ls_number_parameters     272
_refine_ls_number_restraints     0
_refine_ls_hydrogen_treatment     constr
_refine_ls_weighting_scheme     calc
_refine_ls_weighting_details
       'calc w = 1/[\s^2^(Fo^2^)+(0.0299P)^2^+1.2547P] where P=(Fo^2^+2Fc^2^)/3'
_atom_sites_solution_hydrogens     geom
_atom_sites_solution_primary     direct
_atom_sites_solution_secondary     difmap
_refine_ls_shift/su_max     0.000
_refine_ls_shift/su_mean     0.000
_refine_diff_density_max     0.422
_refine_diff_density_min     -0.458
_refine_ls_extinction_method     'SHELXL97 (Sheldrick, 2008)'
_refine_ls_extinction_coef     0.012(2)
_refine_ls_extinction_expression
                                  'Fc^*^=kFc[1+0.001xFc^2^\l^3^/sin(2\q)]^-1/4^'
loop_
    _atom_type_symbol
    _atom_type_description
    _atom_type_scat_dispersion_real
    _atom_type_scat_dispersion_imag
    _atom_type_scat_source
    'C' 'C' 0.0033 0.0016
                         'International Tables Vol C Tables 4.2.6.8 and 6.1.1.4'
    'H' 'H' 0.0000 0.0000
                         'International Tables Vol C Tables 4.2.6.8 and 6.1.1.4'
    'B' 'B' 0.0013 0.0007
                         'International Tables Vol C Tables 4.2.6.8 and 6.1.1.4'
    'N' 'N' 0.0061 0.0033
                         'International Tables Vol C Tables 4.2.6.8 and 6.1.1.4'
    'O' 'O' 0.0106 0.0060
                         'International Tables Vol C Tables 4.2.6.8 and 6.1.1.4'
_computing_data_collection     'RAPID-AUTO (Rigaku, 1998)'
_computing_cell_refinement     'RAPID-AUTO (Rigaku, 1998)'
_computing_data_reduction     'Crystal Structure (Rigaku/MSC, 2002)'
_computing_structure_solution     'SHELXS97 (Sheldrick, 2008)'
_computing_structure_refinement     'SHELXL97 (Sheldrick, 2008)'
_computing_molecular_graphics     'ORTEPII (Johnson, 1976)'
_computing_publication_material     'SHELXL97 (Sheldrick, 2008)'
loop_
    _atom_site_type_symbol
    _atom_site_label
    _atom_site_fract_x
    _atom_site_fract_y
    _atom_site_fract_z
    _atom_site_U_iso_or_equiv
    _atom_site_adp_type
    _atom_site_calc_flag
    _atom_site_refinement_flags
    _atom_site_occupancy
    _atom_site_disorder_assembly
    _atom_site_disorder_group
    B B1 0.6460(5) 0.4668(4) 0.7888(4) 0.0240(8) Uani d . 1 . .
    B B2 0.7413(4) 0.3345(4) 0.6060(4) 0.0222(8) Uani d . 1 . .
    B B3 0.5338(4) 0.1936(4) 0.6602(4) 0.0247(8) Uani d . 1 . .
    B B4 0.6535(4) 0.6248(4) 1.0187(4) 0.0209(7) Uani d . 1 . .
    B B5 0.4617(5) 0.6104(4) 0.8040(4) 0.0233(8) Uani d . 1 . .
    B B6 0.7437(4) 0.3478(4) 0.3829(4) 0.0225(8) Uani d . 1 . .
    B B7 0.9709(5) 0.3173(4) 0.5343(4) 0.0252(8) Uani d . 1 . .
    O O1 0.7649(3) 0.4597(2) 0.7304(2) 0.0238(5) Uani d . 1 . .
    O O2 0.6220(3) 0.1961(2) 0.5811(2) 0.0279(5) Uani d . 1 . .
    O O3 0.5410(3) 0.3195(2) 0.7601(2) 0.0266(5) Uani d . 1 . .
    O O4 0.7324(3) 0.5555(2) 0.9474(2) 0.0231(5) Uani d . 1 . .
    O O5 0.5160(3) 0.6519(2) 0.9489(2) 0.0259(5) Uani d . 1 . .
    O O6 0.5330(3) 0.5377(2) 0.7283(2) 0.0248(5) Uani d . 1 . .
    O O7 0.6718(3) 0.3576(2) 0.4736(2) 0.0263(5) Uani d . 1 . .
    O O8 0.8946(3) 0.3301(3) 0.4095(2) 0.0297(6) Uani d . 1 . .
    O O9 0.9009(3) 0.3166(2) 0.6244(2) 0.0260(5) Uani d . 1 . .
    O O10 0.4275(3) 0.0652(3) 0.6413(3) 0.0447(7) Uani d . 1 . .
    H H10A 0.4225 -0.0042 0.5733 0.067 Uiso calc R 1 . .
    O O11 0.7074(3) 0.6690(2) 1.1630(2) 0.0269(5) Uani d . 1 . .
    H H11A 0.6297 0.6722 1.1852 0.040 Uiso calc R 1 . .
    O O12 0.3292(3) 0.6490(3) 0.7475(2) 0.0284(5) Uani d . 1 . .
    O O13 1.1239(3) 0.3064(3) 0.5617(2) 0.0374(6) Uani d . 1 . .
    H H13A 1.1659 0.3147 0.6433 0.056 Uiso calc R 1 . .
    N N1 0.3291(3) 0.3057(3) 0.4112(3) 0.0329(7) Uani d . 1 . .
    H H1A 0.4353 0.3287 0.4654 0.049 Uiso calc R 1 . .
    H H1B 0.2747 0.3228 0.4662 0.049 Uiso calc R 1 . .
    H H1C 0.3203 0.3605 0.3633 0.049 Uiso calc R 1 . .
    N N2 -0.1153(3) 0.4082(3) 0.0950(3) 0.0320(7) Uani d . 1 . .
    H H2A -0.1372 0.4667 0.0531 0.048 Uiso calc R 1 . .
    H H2B -0.0078 0.4427 0.1513 0.048 Uiso calc R 1 . .
    H H2C -0.1730 0.4060 0.1471 0.048 Uiso calc R 1 . .
    C C1 0.0788(4) 0.1079(4) 0.2176(4) 0.0316(8) Uani d . 1 . .
    C C2 0.0378(4) 0.1765(4) 0.1291(4) 0.0313(8) Uani d . 1 . .
    H H2D 0.1214 0.2350 0.1185 0.038 Uiso calc R 1 . .
    C C3 -0.1245(4) 0.1600(4) 0.0564(4) 0.0310(8) Uani d . 1 . .
    C C4 -0.2492(4) 0.0650(4) 0.0667(4) 0.0380(9) Uani d . 1 . .
    H H4A -0.3593 0.0505 0.0165 0.046 Uiso calc R 1 . .
    C C5 -0.2107(5) -0.0074(4) 0.1508(4) 0.0452(10) Uani d . 1 . .
    H H5A -0.2949 -0.0713 0.1563 0.054 Uiso calc R 1 . .
    C C6 -0.0475(5) 0.0143(4) 0.2272(4) 0.0387(9) Uani d . 1 . .
    H H6A -0.0220 -0.0337 0.2850 0.046 Uiso calc R 1 . .
    C C7 0.2573(5) 0.1467(4) 0.3083(4) 0.0413(9) Uani d . 1 . .
    H H7A 0.2681 0.0865 0.3600 0.050 Uiso calc R 1 . .
    H H7B 0.3166 0.1274 0.2483 0.050 Uiso calc R 1 . .
    C C8 -0.1624(5) 0.2555(4) -0.0168(4) 0.0373(9) Uani d . 1 . .
    H H8A -0.2794 0.2172 -0.0789 0.045 Uiso calc R 1 . .
    H H8B -0.1006 0.2570 -0.0744 0.045 Uiso calc R 1 . .
loop_
    _atom_site_aniso_label
    _atom_site_aniso_U_11
    _atom_site_aniso_U_22
    _atom_site_aniso_U_33
    _atom_site_aniso_U_12
    _atom_site_aniso_U_13
    _atom_site_aniso_U_23
    B1 0.0293(19) 0.027(2) 0.0191(19) 0.0131(16) 0.0134(16) 0.0092(16)
    B2 0.0212(18) 0.025(2) 0.0231(19) 0.0095(15) 0.0124(16) 0.0104(16)
    B3 0.0267(19) 0.024(2) 0.024(2) 0.0084(16) 0.0132(16) 0.0098(17)
    B4 0.0219(18) 0.0198(18) 0.0207(19) 0.0057(14) 0.0104(15) 0.0081(15)
    B5 0.0287(19) 0.0248(19) 0.0197(19) 0.0128(16) 0.0115(16) 0.0101(16)
    B6 0.0245(19) 0.0242(19) 0.0179(18) 0.0128(15) 0.0081(15) 0.0060(15)
    B7 0.0265(19) 0.032(2) 0.0162(18) 0.0142(17) 0.0085(16) 0.0072(16)
    O1 0.0236(11) 0.0247(12) 0.0230(12) 0.0071(9) 0.0145(10) 0.0067(10)
    O2 0.0325(12) 0.0254(12) 0.0273(13) 0.0089(10) 0.0197(11) 0.0073(10)
    O3 0.0327(13) 0.0219(12) 0.0295(13) 0.0083(10) 0.0211(11) 0.0095(10)
    O4 0.0253(11) 0.0272(12) 0.0160(11) 0.0119(9) 0.0086(9) 0.0071(10)
    O5 0.0291(12) 0.0354(13) 0.0188(12) 0.0186(10) 0.0117(10) 0.0119(10)
    O6 0.0292(12) 0.0320(13) 0.0190(11) 0.0182(10) 0.0119(10) 0.0113(10)
    O7 0.0251(12) 0.0394(14) 0.0243(12) 0.0182(10) 0.0145(10) 0.0168(11)
    O8 0.0280(12) 0.0458(15) 0.0253(13) 0.0196(11) 0.0161(10) 0.0183(11)
    O9 0.0248(12) 0.0392(14) 0.0237(12) 0.0175(10) 0.0153(10) 0.0157(11)
    O10 0.0624(17) 0.0251(14) 0.0473(16) 0.0051(12) 0.0399(15) 0.0069(12)
    O11 0.0280(12) 0.0377(14) 0.0196(12) 0.0158(10) 0.0130(10) 0.0123(10)
    O12 0.0315(13) 0.0418(14) 0.0240(12) 0.0234(11) 0.0155(10) 0.0178(11)
    O13 0.0271(13) 0.0688(18) 0.0272(13) 0.0275(13) 0.0146(11) 0.0238(13)
    N1 0.0276(15) 0.0430(18) 0.0291(16) 0.0123(13) 0.0137(13) 0.0152(14)
    N2 0.0338(16) 0.0351(17) 0.0316(16) 0.0160(13) 0.0139(13) 0.0170(14)
    C1 0.0338(19) 0.0238(18) 0.0276(19) 0.0091(15) 0.0082(15) 0.0054(15)
    C2 0.0323(19) 0.0286(19) 0.0274(19) 0.0091(15) 0.0107(16) 0.0085(15)
    C3 0.0325(19) 0.0279(19) 0.0270(19) 0.0117(15) 0.0102(16) 0.0072(15)
    C4 0.0290(19) 0.029(2) 0.045(2) 0.0075(16) 0.0120(17) 0.0087(18)
    C5 0.044(2) 0.033(2) 0.054(3) 0.0065(18) 0.024(2) 0.014(2)
    C6 0.050(2) 0.028(2) 0.043(2) 0.0132(17) 0.0213(19) 0.0194(18)
    C7 0.041(2) 0.037(2) 0.038(2) 0.0188(18) 0.0109(18) 0.0096(18)
    C8 0.041(2) 0.038(2) 0.0250(19) 0.0164(17) 0.0063(16) 0.0113(17)
_geom_special_details
;
All e.s.d.'s (except the e.s.d. in the dihedral angle between two l.s. planes)
are estimated using the full covariance matrix. The cell e.s.d.'s are taken
into account individually in the estimation of e.s.d.'s in distances, angles
and torsion angles; correlations between e.s.d.'s in cell parameters are only
used when they are defined by crystal symmetry. An approximate (isotropic)
treatment of cell e.s.d.'s is used for estimating e.s.d.'s involving l.s.
planes.
;
loop_
    _geom_bond_atom_site_label_1
    _geom_bond_atom_site_label_2
    _geom_bond_site_symmetry_2
    _geom_bond_distance
    _geom_bond_publ_flag
    B1 O1 . 1.421(4) .
    B1 O3 . 1.480(4) .
    B1 O4 . 1.496(4) .
    B1 O6 . 1.499(4) .
    B2 O1 . 1.442(4) .
    B2 O9 . 1.463(4) .
    B2 O2 . 1.477(4) .
    B2 O7 . 1.509(4) .
    B3 O2 . 1.354(4) .
    B3 O3 . 1.358(4) .
    B3 O10 . 1.370(4) .
    B4 O4 . 1.351(4) .
    B4 O11 . 1.370(4) .
    B4 O5 . 1.386(4) .
    B5 O6 . 1.338(4) .
    B5 O12 . 1.377(4) .
    B5 O5 . 1.380(4) .
    B6 O7 . 1.338(4) .
    B6 O8 . 1.377(4) .
    B6 O12 2_666 1.388(4) .
    B7 O9 . 1.332(4) .
    B7 O13 . 1.368(4) .
    B7 O8 . 1.388(4) .
    O10 H10A . 0.8200 ?
    O11 H11A . 0.8200 ?
    O12 B6 2_666 1.388(4) ?
    O13 H13A . 0.8200 ?
    N1 C7 . 1.489(5) ?
    N1 H1A . 0.8900 ?
    N1 H1B . 0.8900 ?
    N1 H1C . 0.8900 ?
    N2 C8 . 1.497(4) ?
    N2 H2A . 0.8900 ?
    N2 H2B . 0.8900 ?
    N2 H2C . 0.8900 ?
    C1 C2 . 1.385(5) ?
    C1 C6 . 1.391(5) ?
    C1 C7 . 1.495(5) ?
    C2 C3 . 1.383(5) ?
    C2 H2D . 0.9300 ?
    C3 C4 . 1.394(5) ?
    C3 C8 . 1.492(5) ?
    C4 C5 . 1.377(6) ?
    C4 H4A . 0.9300 ?
    C5 C6 . 1.383(5) ?
    C5 H5A . 0.9300 ?
    C6 H6A . 0.9300 ?
    C7 H7A . 0.9700 ?
    C7 H7B . 0.9700 ?
    C8 H8A . 0.9700 ?
    C8 H8B . 0.9700 ?
loop_
    _geom_angle_atom_site_label_1
    _geom_angle_atom_site_label_2
    _geom_angle_atom_site_label_3
    _geom_angle_site_symmetry_1
    _geom_angle_site_symmetry_3
    _geom_angle
    _geom_angle_publ_flag
    O1 B1 O3 . . 112.6(3) .
    O1 B1 O4 . . 109.6(3) .
    O3 B1 O4 . . 107.5(2) .
    O1 B1 O6 . . 111.1(3) .
    O3 B1 O6 . . 107.2(3) .
    O4 B1 O6 . . 108.6(2) .
    O1 B2 O9 . . 108.6(3) .
    O1 B2 O2 . . 112.9(2) .
    O9 B2 O2 . . 109.0(3) .
    O1 B2 O7 . . 110.2(3) .
    O9 B2 O7 . . 110.1(2) .
    O2 B2 O7 . . 105.9(3) .
    O2 B3 O3 . . 121.8(3) .
    O2 B3 O10 . . 122.5(3) .
    O3 B3 O10 . . 115.7(3) .
    O4 B4 O11 . . 120.4(3) .
    O4 B4 O5 . . 121.5(3) .
    O11 B4 O5 . . 118.1(3) .
    O6 B5 O12 . . 124.5(3) .
    O6 B5 O5 . . 121.6(3) .
    O12 B5 O5 . . 113.8(3) .
    O7 B6 O8 . . 122.9(3) .
    O7 B6 O12 . 2_666 122.9(3) .
    O8 B6 O12 . 2_666 114.2(3) .
    O9 B7 O13 . . 120.9(3) .
    O9 B7 O8 . . 122.5(3) .
    O13 B7 O8 . . 116.6(3) .
    B1 O1 B2 . . 123.5(3) ?
    B3 O2 B2 . . 122.1(3) ?
    B3 O3 B1 . . 121.8(2) ?
    B4 O4 B1 . . 119.7(3) ?
    B5 O5 B4 . . 118.9(2) ?
    B5 O6 B1 . . 120.7(2) ?
    B6 O7 B2 . . 122.4(2) ?
    B6 O8 B7 . . 117.6(3) ?
    B7 O9 B2 . . 124.2(3) ?
    B3 O10 H10A . . 109.5 ?
    B4 O11 H11A . . 109.5 ?
    B5 O12 B6 . 2_666 132.5(3) ?
    B7 O13 H13A . . 109.5 ?
    C7 N1 H1A . . 109.5 ?
    C7 N1 H1B . . 109.5 ?
    H1A N1 H1B . . 109.5 ?
    C7 N1 H1C . . 109.5 ?
    H1A N1 H1C . . 109.5 ?
    H1B N1 H1C . . 109.5 ?
    C8 N2 H2A . . 109.5 ?
    C8 N2 H2B . . 109.5 ?
    H2A N2 H2B . . 109.5 ?
    C8 N2 H2C . . 109.5 ?
    H2A N2 H2C . . 109.5 ?
    H2B N2 H2C . . 109.5 ?
    C2 C1 C6 . . 118.9(3) ?
    C2 C1 C7 . . 118.6(3) ?
    C6 C1 C7 . . 122.2(3) ?
    C3 C2 C1 . . 121.5(3) ?
    C3 C2 H2D . . 119.2 ?
    C1 C2 H2D . . 119.2 ?
    C2 C3 C4 . . 118.6(3) ?
    C2 C3 C8 . . 120.2(3) ?
    C4 C3 C8 . . 120.9(3) ?
    C5 C4 C3 . . 120.5(3) ?
    C5 C4 H4A . . 119.8 ?
    C3 C4 H4A . . 119.8 ?
    C4 C5 C6 . . 120.3(4) ?
    C4 C5 H5A . . 119.8 ?
    C6 C5 H5A . . 119.8 ?
    C5 C6 C1 . . 120.1(3) ?
    C5 C6 H6A . . 120.0 ?
    C1 C6 H6A . . 120.0 ?
    N1 C7 C1 . . 109.5(3) ?
    N1 C7 H7A . . 109.8 ?
    C1 C7 H7A . . 109.8 ?
    N1 C7 H7B . . 109.8 ?
    C1 C7 H7B . . 109.8 ?
    H7A C7 H7B . . 108.2 ?
    C3 C8 N2 . . 108.3(3) ?
    C3 C8 H8A . . 110.0 ?
    N2 C8 H8A . . 110.0 ?
    C3 C8 H8B . . 110.0 ?
    N2 C8 H8B . . 110.0 ?
    H8A C8 H8B . . 108.4 ?
loop_
    _geom_hbond_atom_site_label_D
    _geom_hbond_atom_site_label_H
    _geom_hbond_atom_site_label_A
    _geom_hbond_site_symmetry_A
    _geom_hbond_distance_DH
    _geom_hbond_distance_HA
    _geom_hbond_distance_DA
    _geom_hbond_angle_DHA
    _geom_hbond_publ_flag
    O10 H10A O2 2_656 0.82 1.98 2.784(2) 168 yes
    O11 H11A O3 2_667 0.82 1.84 2.659(2) 179 yes
    O13 H13A O11 2_767 0.82 2.00 2.815(2) 173 yes
    N1 H1A O7 1_555 0.89 2.08 2.863(2) 146 yes
    N1 H1B O13 1_455 0.89 1.98 2.850(2) 166 yes
    N1 H1C O6 2_666 0.89 2.20 2.916(2) 137 yes
    N1 H1C O1 2_666 0.89 2.54 3.394(2) 161 yes
    N2 H2A O4 1_454 0.89 1.97 2.822(2) 159 yes
    N2 H2B O1 2_666 0.89 1.99 2.877(2) 173 yes
    N2 H2B O9 2_666 0.89 2.55 3.052(2) 116 yes
    N2 H2C O12 2_566 0.89 2.19 3.067(2) 168 yes
data_global
_journal_date_recd_electronic     2008-09-29
_journal_date_accepted     2008-10-14
_journal_name_full     'Acta Crystallographica, Section E'
_journal_year     2008
_journal_volume     64
_journal_issue     11
_journal_page_first     o2129
_journal_page_last     o2129
_journal_paper_category     QO
_journal_coeditor_code     BT2801
_publ_contact_author_name     'Professor Yun-Xiao Liang'
_publ_contact_author_address
;
State Key Laboratory Base of Novel Functional Materials and Preparation Science
Faculty of Materials Science and Chemical Engineering
Ningbo University
Ningbo 315211
People's Republic of China
;
_publ_contact_author_email     liangyunxiao@nbu.edu.cn
_publ_contact_author_fax     '086 574 87600734'
_publ_contact_author_phone     '086 574 87600874'
_publ_section_title
;
Bis[(<i>m</i>-phenylenedimethylene)diammonium] tetradecaborate
;
loop_
    _publ_author_name
    _publ_author_address
    'Xiao Jiang'
;
State Key Laboratory Base of Novel Functional Materials and Preparation Science
Faculty of Materials Science and Chemical Engineering
Ningbo University
Ningbo
Zhejiang 315211
People's Republic of China
;
    'Shu-Li Wu'
;
State Key Laboratory Base of Novel Functional Materials and Preparation Science
Faculty of Materials Science and Chemical Engineering
Ningbo University
Ningbo
Zhejiang 315211
People's Republic of China
;
    'Zhi-Dong Shao'
;
State Key Laboratory Base of Novel Functional Materials and Preparation Science
Faculty of Materials Science and Chemical Engineering
Ningbo University
Ningbo
Zhejiang 315211
People's Republic of China
;
    'Yun-Xiao Liang'
;
State Key Laboratory Base of Novel Functional Materials and Preparation Science
Faculty of Materials Science and Chemical Engineering
Ningbo University
Ningbo
Zhejiang 315211
People's Republic of China
;
