# Supplementary material for: Bis[(m-phenyl­enedimethyl­ene)­diammonium] tetra­deca­borate
Source: Acta Crystallogr Sect E Struct Rep Online. 2008 Oct 18;64(Pt 11):o2129. doi: 10.1107/S1600536808033333 (PMC2959632; doi:10.1107/S1600536808033333)
Supplement: Supplementary file 2 [file e-64-o2129-Isup2.hkl]

# 
# h,k,l, Fc-squared, Fo-squared, sigma(Fo-squared) and status flag 
# 
data_I
_shelx_title ' TREF in P-1' 
_shelx_refln_list_code          4 
_shelx_F_calc_maximum      104.91 
_exptl_crystal_F_000       436.00 
_reflns_d_resolution_high  0.8409 
 
loop_ 
 _symmetry_equiv_pos_as_xyz 
 'x, y, z' 
 '-x, -y, -z' 
 
_cell_length_a     9.1025 
_cell_length_b    10.2931 
_cell_length_c    10.9416 
_cell_angle_alpha 109.681 
_cell_angle_beta  108.242 
_cell_angle_gamma 102.190 
 
_shelx_F_squared_multiplier     1.000 
 
loop_ 
 _refln_index_h 
 _refln_index_k 
 _refln_index_l 
 _refln_F_squared_calc 
 _refln_F_squared_meas 
 _refln_F_squared_sigma 
 _refln_observed_status 
   2   0   0      302.09      251.07      2.30 o 
   3   0   0        9.87        7.13      1.98 o 
   4   0   0       20.73       19.20      1.92 o 
   5   0   0     2075.31     2081.59     21.41 o 
   6   0   0       35.56       31.79      3.95 o 
   7   0   0        6.60        4.93      3.37 o 
   8   0   0      133.97      135.93      8.33 o 
   9   0   0      117.26      122.96      7.11 o 
  -9   1   0      173.48      207.23      7.89 o 
  -8   1   0        4.87        6.85      3.76 o 
  -7   1   0       40.35       38.65      5.25 o 
  -6   1   0       93.11       88.73      5.64 o 
  -5   1   0     1565.98     1624.88     17.64 o 
  -4   1   0        8.14        5.47      2.10 o 
  -3   1   0      598.01      557.57      8.03 o 
  -2   1   0        9.01       22.37      1.43 o 
   1   1   0     4162.84     4079.12     31.09 o 
   2   1   0      964.49      887.74      8.58 o 
   3   1   0      647.91      667.56      5.26 o 
   4   1   0      113.76      126.08      2.69 o 
   5   1   0      594.71      657.47      6.56 o 
   6   1   0      141.49      157.95      4.46 o 
   7   1   0       20.61       20.60      4.63 o 
   8   1   0      165.34      178.57      7.52 o 
   9   1   0        3.93        3.23      4.44 o 
 -10   2   0        3.70        2.71      3.47 o 
  -9   2   0       15.28       10.31      3.26 o 
  -8   2   0       78.66       70.59      4.42 o 
  -7   2   0       71.27       76.91      6.21 o 
  -6   2   0      129.53      138.52      2.84 o 
  -5   2   0     1352.85     1454.41     13.37 o 
  -4   2   0     2583.70     2766.73     17.34 o 
  -3   2   0      308.99      330.95      2.74 o 
  -2   2   0      153.49      102.72      1.23 o 
  -1   2   0      378.80      352.00      3.02 o 
   0   2   0      744.04      676.70      7.05 o 
   1   2   0     1336.03     1335.56      8.32 o 
   2   2   0      876.66      849.56      6.46 o 
   3   2   0      411.56      410.08     12.14 o 
   4   2   0      223.68      211.62      3.33 o 
   5   2   0        9.69        5.02      3.00 o 
   6   2   0      114.69      129.10      4.55 o 
   7   2   0       10.19       14.48      3.09 o 
   8   2   0       14.21        0.17      5.05 o 
 -10   3   0       39.69       23.31      8.40 o 
  -9   3   0       90.61      107.84      5.61 o 
  -8   3   0        1.79        2.19      2.42 o 
  -7   3   0       28.85       36.63      2.38 o 
  -6   3   0       75.54       66.01      2.85 o 
  -5   3   0      458.15      443.69      6.28 o 
  -4   3   0      558.01      572.42     11.22 o 
  -3   3   0      667.92      652.06      4.12 o 
  -2   3   0      323.16      267.94      8.27 o 
  -1   3   0       18.84       14.06      2.35 o 
   0   3   0     6318.12     6143.68     58.62 o 
   1   3   0        3.71        4.18      1.64 o 
   2   3   0       74.72       75.84      4.33 o 
   3   3   0       51.70       43.59      2.47 o 
   4   3   0       24.76       26.33      2.64 o 
   5   3   0      716.75      741.24     11.72 o 
   6   3   0       47.50       38.52      3.26 o 
   7   3   0        2.23       -0.01      2.30 o 
   8   3   0       42.69        0.42      5.97 o 
 -10   4   0        7.13        6.45      3.05 o 
  -9   4   0       86.10       84.38      3.99 o 
  -8   4   0        8.47        8.23      2.18 o 
  -7   4   0        4.95        5.70      2.06 o 
  -6   4   0        3.11        1.98      2.77 o 
  -5   4   0       15.90       20.94      3.70 o 
  -4   4   0      138.39      139.25      2.27 o 
  -3   4   0       30.30       31.29      2.29 o 
  -2   4   0      153.40      166.97      3.12 o 
  -1   4   0      370.20      325.14      4.49 o 
   0   4   0     1044.51     1029.98     24.78 o 
   1   4   0       16.32       22.04      2.22 o 
   2   4   0      186.38      184.41      3.27 o 
   3   4   0      311.95      305.36      5.95 o 
   4   4   0      133.62      131.65      4.14 o 
   5   4   0     1053.03     1149.99     10.80 o 
   6   4   0        0.55        3.83      2.62 o 
   7   4   0        0.28        0.02      2.23 o 
 -10   5   0        0.04        0.31      4.18 o 
  -9   5   0       46.11       53.07      3.89 o 
  -8   5   0       60.88       52.07      9.00 o 
  -7   5   0       20.25       20.27      8.33 o 
  -6   5   0      102.88      114.41      6.39 o 
  -5   5   0      535.20      520.38      9.69 o 
  -4   5   0        2.65        4.72      0.98 o 
  -3   5   0      672.21      657.54      7.85 o 
  -2   5   0       64.55       64.68      2.82 o 
  -1   5   0        5.47        8.68      2.37 o 
   0   5   0      280.06      279.58      6.40 o 
   1   5   0       60.31       60.40      2.77 o 
   2   5   0       91.78       83.28      4.73 o 
   3   5   0       74.86       93.58      3.45 o 
   4   5   0        0.33        1.11      2.43 o 
   5   5   0       30.54       23.69      3.88 o 
   6   5   0      211.83      193.25      5.56 o 
   7   5   0        5.62        2.94      3.21 o 
 -10   6   0       21.96        0.20      3.54 o 
  -9   6   0        9.11        2.67      4.94 o 
  -8   6   0       21.08       13.79      6.14 o 
  -7   6   0       60.29       55.51     10.35 o 
  -6   6   0      409.40      416.07     10.36 o 
  -5   6   0      449.27      449.75     14.97 o 
  -4   6   0       39.07       32.33      4.11 o 
  -3   6   0      188.51      187.17      5.37 o 
  -2   6   0      225.57      229.23      5.45 o 
  -1   6   0      371.08      354.80     12.22 o 
   0   6   0     1965.00     1987.02     16.55 o 
   1   6   0      116.73      128.63      3.90 o 
   2   6   0       32.37       34.65      3.78 o 
   3   6   0       24.73       34.42      5.20 o 
   4   6   0       92.37       96.82      8.96 o 
   5   6   0       20.11       22.11      4.34 o 
   6   6   0       13.21        3.79      4.92 o 
  -9   7   0        7.85       -0.62      3.76 o 
  -8   7   0      167.78      202.85     10.43 o 
  -7   7   0      378.82      370.47     16.76 o 
  -6   7   0      461.81      459.32     11.88 o 
  -5   7   0        3.89        1.66      1.16 o 
  -4   7   0       70.90       69.09      5.22 o 
  -3   7   0      432.19      432.18      7.41 o 
  -2   7   0       19.31       23.86      3.36 o 
  -1   7   0      356.35      379.87      6.31 o 
   0   7   0      112.53      116.07      5.24 o 
   1   7   0      746.85      771.40     10.15 o 
   2   7   0        0.04       -0.72      2.75 o 
   3   7   0        0.04        0.76      2.98 o 
   4   7   0       10.76        8.94      5.47 o 
   5   7   0        7.01        4.39      4.20 o 
  -9   8   0        0.23        0.08      4.46 o 
  -8   8   0      163.52      164.48     10.94 o 
  -7   8   0      221.71      210.71     16.49 o 
  -6   8   0      638.88      645.88     15.09 o 
  -5   8   0        3.36        5.20      2.03 o 
  -4   8   0       21.22       17.42      4.99 o 
  -3   8   0      134.20      163.51      5.80 o 
  -2   8   0      187.38      191.80      5.86 o 
  -1   8   0      243.76      243.04      8.04 o 
   0   8   0      440.73      438.97      8.75 o 
   1   8   0       24.42       24.28      7.23 o 
   2   8   0        9.24        5.85      5.47 o 
   3   8   0       70.46       70.51      5.93 o 
   4   8   0       35.12        0.17      4.19 o 
  -8   9   0       13.69       -0.67      5.80 o 
  -7   9   0       40.02        0.34      7.91 o 
  -6   9   0      114.00      112.02      7.57 o 
  -5   9   0        0.00        0.04      3.87 o 
  -4   9   0        0.01        1.30      3.45 o 
  -3   9   0      109.78      115.43      6.06 o 
  -2   9   0       30.39       28.26      5.54 o 
  -1   9   0       13.26       11.91      6.39 o 
   0   9   0      202.20      200.38      7.78 o 
   1   9   0       20.56       24.65      4.67 o 
   2   9   0       12.65       19.71      5.59 o 
   3   9   0       12.31        3.09      4.46 o 
  -7  10   0       28.66       -0.42      5.80 o 
  -6  10   0        0.16        0.80      4.10 o 
  -5  10   0        2.86        1.72      4.19 o 
  -4  10   0      130.17      138.30     11.32 o 
  -3  10   0      175.29      182.33     11.57 o 
  -2  10   0      114.10      111.10      6.66 o 
  -1  10   0       68.40       95.24      6.42 o 
   0  10   0       36.56       38.60      5.53 o 
   1  10   0        2.23       -0.33      4.21 o 
  -6  11   0       12.39       16.70      6.63 o 
  -5  11   0        8.28        7.78      9.00 o 
  -4  11   0       67.02       72.82     11.53 o 
  -3  11   0        0.56        1.32      4.79 o 
  -2  11   0       13.82        0.03      3.53 o 
  -1  11   0        0.29        1.08      5.02 o 
   0 -11   1       15.16        3.52      5.21 o 
   1 -11   1        9.69        1.70      4.85 o 
   2 -11   1       58.17       35.41     32.55 o 
   3 -11   1        2.36        2.26      4.25 o 
   4 -11   1        0.00       -0.55      3.74 o 
   5 -11   1       50.75       40.83     26.70 o 
   6 -11   1       12.02       -2.86      7.23 o 
  -2 -10   1       73.53       27.94     26.75 o 
  -1 -10   1        0.15        0.15      3.27 o 
   0 -10   1       50.19       38.58     24.52 o 
   1 -10   1       74.17       56.33     36.17 o 
   2 -10   1       16.65        4.11      9.00 o 
   3 -10   1        0.21        1.19      4.21 o 
   4 -10   1      141.93      165.16      8.60 o 
   5 -10   1      320.04      347.77     10.96 o 
   6 -10   1       89.85      103.71     10.68 o 
   7 -10   1      153.31      184.15     12.87 o 
  -3  -9   1       25.46        0.04      1.87 o 
  -2  -9   1       73.24       74.93      6.05 o 
  -1  -9   1      203.23      219.18      8.88 o 
   0  -9   1       12.29        3.78      4.67 o 
   1  -9   1      237.44      245.34      7.91 o 
   2  -9   1       36.36       30.64      5.21 o 
   3  -9   1      265.20      278.85     10.50 o 
   4  -9   1      518.65      539.76     10.81 o 
   5  -9   1      243.72      221.50      8.21 o 
   6  -9   1        8.36        5.63      6.47 o 
   7  -9   1       30.75        0.08      4.46 o 
   8  -9   1       20.94        0.17      5.05 o 
  -4  -8   1        2.12        0.00      2.13 o 
  -3  -8   1        2.71        1.98      2.67 o 
  -2  -8   1       78.18       87.43     15.01 o 
  -1  -8   1       62.29       64.72      4.79 o 
   0  -8   1      443.95      461.93     15.12 o 
   1  -8   1       79.67       77.29      5.09 o 
   2  -8   1        8.47       10.80      3.92 o 
   3  -8   1        5.59        8.79      3.36 o 
   4  -8   1      434.41      460.46      8.10 o 
   5  -8   1      168.32      156.75      8.67 o 
   6  -8   1      121.91      157.14      9.59 o 
   7  -8   1      160.86      149.76      9.76 o 
   8  -8   1        3.65       -0.17      4.54 o 
   9  -8   1       24.22        0.02      3.04 o 
  -5  -7   1        3.62        0.15      2.34 o 
  -4  -7   1        2.20        3.49      3.11 o 
  -3  -7   1        1.21        3.45      2.40 o 
  -2  -7   1      234.20      240.10      7.70 o 
  -1  -7   1       27.45       26.75      2.91 o 
   0  -7   1       60.50       53.27      3.91 o 
   1  -7   1       54.80       63.49      4.92 o 
   2  -7   1      305.12      312.07      6.51 o 
   3  -7   1      354.41      366.67      6.37 o 
   4  -7   1       67.83       68.72      4.28 o 
   5  -7   1      186.55      188.92      8.33 o 
   6  -7   1       30.64       21.53      5.97 o 
   7  -7   1        3.73        7.74      5.80 o 
   8  -7   1        4.97        3.51      4.32 o 
   9  -7   1        0.23        2.04      4.58 o 
  -6  -6   1        0.14       -0.50      2.14 o 
  -5  -6   1      411.90      424.29      7.21 o 
  -4  -6   1       37.48       33.02      5.17 o 
  -3  -6   1        2.36        4.88      2.11 o 
  -2  -6   1       59.92       66.13      2.97 o 
  -1  -6   1      202.20      224.92      6.14 o 
   0  -6   1      335.87      318.80      5.24 o 
   1  -6   1       70.90       73.71      3.58 o 
   2  -6   1        3.61        5.69      2.23 o 
   3  -6   1       24.12       29.72      4.63 o 
   4  -6   1      860.40      829.85     12.83 o 
   5  -6   1      447.99      409.04      9.69 o 
   6  -6   1      185.45      201.20     12.20 o 
   7  -6   1        1.48        1.60      4.46 o 
   8  -6   1       64.50       63.65      5.97 o 
   9  -6   1       11.39        6.99      6.39 o 
  -7  -5   1       27.28       23.16     15.18 o 
  -6  -5   1        0.72       -1.73      2.48 o 
  -5  -5   1      190.34      192.88      8.25 o 
  -4  -5   1        7.18        7.81      2.42 o 
  -3  -5   1       43.44       66.02      8.28 o 
  -2  -5   1        0.78        1.33      1.40 o 
  -1  -5   1      764.84      750.18      6.54 o 
   0  -5   1      174.62      138.96      2.86 o 
   1  -5   1      172.07      163.93      3.18 o 
   2  -5   1     1168.39     1237.99     10.72 o 
   3  -5   1      507.55      483.24      5.96 o 
   4  -5   1       96.86       91.37      4.96 o 
   5  -5   1       69.52       81.51      8.50 o 
   6  -5   1       15.72       15.98      4.71 o 
   7  -5   1       72.47       62.04      3.18 o 
   8  -5   1       10.24       11.64      2.23 o 
   9  -5   1        3.33        5.81      2.80 o 
  -8  -4   1        0.06       -0.08      3.12 o 
  -7  -4   1       32.32       -0.21      2.27 o 
  -6  -4   1        0.70        1.52      2.94 o 
  -5  -4   1       16.38       14.34      3.32 o 
  -4  -4   1      116.95      103.64      3.11 o 
  -3  -4   1      148.37      153.14      4.84 o 
  -2  -4   1     5583.60     5844.29     84.45 o 
  -1  -4   1      954.17      916.50      8.12 o 
   0  -4   1      328.51      310.38      3.80 o 
   1  -4   1       88.17       76.00      3.32 o 
   2  -4   1        0.31        0.33      1.15 o 
   3  -4   1     1317.22     1334.16     16.88 o 
   4  -4   1       29.32       33.05      5.80 o 
   5  -4   1      568.06      599.91     14.71 o 
   6  -4   1       28.76       30.73      1.98 o 
   7  -4   1      256.77      263.84      8.22 o 
   8  -4   1        0.69       -1.08      1.65 o 
   9  -4   1       30.48       29.44      3.38 o 
  -8  -3   1        0.10       -0.02      2.08 o 
  -7  -3   1      143.47      150.67      6.14 o 
  -6  -3   1        4.69        4.94      1.99 o 
  -5  -3   1        4.26        3.31      1.54 o 
  -4  -3   1        3.39        5.33      1.30 o 
  -3  -3   1       17.73       14.50      1.44 o 
  -2  -3   1      823.03      819.12      5.91 o 
  -1  -3   1    11006.56    12229.46     70.58 o 
   0  -3   1        4.09        1.75      1.06 o 
   1  -3   1      533.71      487.94      6.34 o 
   2  -3   1       88.63       92.74      4.88 o 
   3  -3   1     2516.34     2576.36     24.06 o 
   4  -3   1     2138.78     2330.59     15.41 o 
   5  -3   1        0.08        0.48      1.12 o 
   6  -3   1       43.89       43.46      2.65 o 
   7  -3   1        0.01        0.77      1.52 o 
   8  -3   1        8.89        4.83      2.91 o 
   9  -3   1       21.45       20.05      3.69 o 
  -9  -2   1       13.87       -0.25      3.63 o 
  -8  -2   1       30.01        8.08     13.83 o 
  -7  -2   1      121.32      135.69      5.92 o 
  -6  -2   1      792.09      757.74     10.38 o 
  -5  -2   1       13.16       12.89      1.66 o 
  -4  -2   1      405.87      424.41      4.31 o 
  -3  -2   1      448.98      418.95      4.18 o 
  -2  -2   1     2144.19     1962.90     19.02 o 
  -1  -2   1     8052.69     9166.30     49.32 o 
   0  -2   1     3168.61     2907.16     15.72 o 
   1  -2   1       64.22       43.25      0.70 o 
   3  -2   1     3487.34     3396.30     32.73 o 
   4  -2   1      295.76      301.50      6.23 o 
   5  -2   1      199.01      177.94      5.89 o 
   6  -2   1       76.44       77.89      5.64 o 
   7  -2   1       49.25       47.32      3.44 o 
   8  -2   1      200.31      203.42      5.74 o 
   9  -2   1       11.98       14.89      4.05 o 
  -9  -1   1        1.39        0.85      2.80 o 
  -8  -1   1       28.18       29.93      5.02 o 
  -7  -1   1       70.16       71.77      4.32 o 
  -6  -1   1       70.62       94.82      3.41 o 
  -5  -1   1     1544.52     1551.63     15.68 o 
  -4  -1   1        0.54        1.05      1.02 o 
  -3  -1   1      235.42      218.20      2.82 o 
  -2  -1   1      234.38      223.06      3.37 o 
  -1  -1   1      929.88      773.09      3.09 o 
   1  -1   1     7087.46     7684.24     42.31 o 
   2  -1   1     3370.31     3108.90     18.61 o 
   3  -1   1      366.90      351.15      6.87 o 
   4  -1   1       15.05       19.59      4.71 o 
   5  -1   1      562.92      574.23      9.36 o 
   6  -1   1      222.96      221.44      7.24 o 
   7  -1   1       21.20       24.47      5.38 o 
   8  -1   1       65.46       79.97      5.78 o 
   9  -1   1      167.74      159.23      6.87 o 
  -9   0   1        1.33        1.75      2.78 o 
  -8   0   1       66.85       61.50      3.55 o 
  -7   0   1        0.40        2.08      2.76 o 
  -6   0   1       87.00      105.34      3.29 o 
  -5   0   1      556.79      587.70     11.72 o 
  -4   0   1      285.22      304.82      3.83 o 
  -3   0   1      498.85      465.74      3.85 o 
  -2   0   1      522.25      458.32      2.73 o 
   1   0   1       55.17       45.53      1.19 o 
   2   0   1        8.14        3.20      1.13 o 
   3   0   1      605.84      611.97      5.46 o 
   4   0   1     1069.02     1023.09      9.18 o 
   5   0   1      389.16      376.96      7.29 o 
   6   0   1        4.84        3.45      3.62 o 
   7   0   1        0.01        2.02      6.31 o 
   8   0   1       56.09       61.14      7.32 o 
   9   0   1      193.36      220.19      7.73 o 
 -10   1   1       15.76       16.95      4.56 o 
  -9   1   1        0.35       -0.05      1.56 o 
  -8   1   1        1.69        1.67      2.15 o 
  -7   1   1        1.59        2.17      2.23 o 
  -6   1   1       25.03       29.66      2.18 o 
  -5   1   1        1.17        0.77      1.61 o 
  -4   1   1     1936.89     1950.67     12.59 o 
  -3   1   1       11.60       10.82      0.93 o 
  -2   1   1      595.53      530.23      2.56 o 
  -1   1   1      198.34      193.00      1.85 o 
   0   1   1        0.11        2.40      0.77 o 
   1   1   1      302.36      283.91      3.36 o 
   2   1   1      100.52      113.90      2.32 o 
   3   1   1      155.81      166.85      2.97 o 
   4   1   1     1397.41     1406.83     11.86 o 
   5   1   1       54.83       50.68      3.91 o 
   6   1   1       34.03       37.64      3.45 o 
   7   1   1        1.32        0.11      2.61 o 
   8   1   1        0.66        1.85      4.62 o 
 -10   2   1        0.77        2.32      3.66 o 
  -9   2   1       66.33       75.32      5.24 o 
  -8   2   1       41.91       45.54      2.99 o 
  -7   2   1       20.56       22.94      2.49 o 
  -6   2   1      115.69      117.47      2.94 o 
  -5   2   1     1126.32     1117.60      8.46 o 
  -4   2   1     1054.64     1037.26      5.86 o 
  -3   2   1       82.98       66.45      1.19 o 
  -2   2   1        0.81        4.66      1.22 o 
  -1   2   1     4869.50     4634.82     26.99 o 
   0   2   1     1777.03     1605.11     22.96 o 
   1   2   1      118.96      118.97      2.82 o 
   2   2   1       93.60       89.14      2.38 o 
   3   2   1      151.58      131.25      3.00 o 
   4   2   1       17.15       15.98      2.32 o 
   5   2   1       54.85       69.67      6.56 o 
   6   2   1        0.00        0.70      2.20 o 
   7   2   1        4.48        5.26      5.14 o 
   8   2   1       20.69        0.34      4.04 o 
 -10   3   1        0.33        0.02      2.37 o 
  -9   3   1      241.19      228.80      7.06 o 
  -8   3   1        0.28       -0.41      1.64 o 
  -7   3   1       49.74       60.01      3.01 o 
  -6   3   1        2.73        1.81      1.87 o 
  -5   3   1      406.34      429.82      4.81 o 
  -4   3   1      226.38      228.17      2.93 o 
  -3   3   1      228.90      221.14      2.23 o 
  -2   3   1       27.99       34.12      3.18 o 
  -1   3   1     8534.07     8490.92     52.48 o 
   0   3   1     3888.89     3718.66     23.92 o 
   1   3   1        0.39        0.00      0.89 o 
   2   3   1      134.65      136.91      3.61 o 
   3   3   1       30.58       25.03      2.44 o 
   4   3   1      102.78      102.63      4.18 o 
   5   3   1      942.49      946.52     11.12 o 
   6   3   1       87.58       89.91      4.61 o 
   7   3   1       71.74       86.88      6.24 o 
 -10   4   1       11.40       10.11      3.80 o 
  -9   4   1        2.27        3.43      3.00 o 
  -8   4   1      430.90      462.85      5.44 o 
  -7   4   1      599.30      640.28      6.53 o 
  -6   4   1      920.60      942.10     13.42 o 
  -5   4   1      286.24      307.15      4.85 o 
  -4   4   1      402.15      416.04      4.32 o 
  -3   4   1       21.04       21.60      2.26 o 
  -2   4   1       52.36       60.53      8.16 o 
  -1   4   1      207.54      181.74      3.48 o 
   0   4   1      395.46      390.46      5.44 o 
   1   4   1        0.01        1.94      1.69 o 
   2   4   1       21.94       23.20      2.53 o 
   3   4   1      104.56      109.44      3.78 o 
   4   4   1        5.18        5.94      2.53 o 
   5   4   1       26.88       26.83      3.60 o 
   6   4   1       25.06       21.56      4.70 o 
   7   4   1       78.11       89.70      5.56 o 
 -10   5   1        3.62        2.01      4.71 o 
  -9   5   1      155.00      168.79      8.18 o 
  -8   5   1      616.83      599.40     12.72 o 
  -7   5   1      288.34      302.46      8.92 o 
  -6   5   1        0.73       -0.92      4.96 o 
  -5   5   1      326.09      314.13      7.54 o 
  -4   5   1      441.60      450.42      4.03 o 
  -3   5   1      337.79      323.90      5.15 o 
  -2   5   1      205.47      228.21      5.06 o 
  -1   5   1       42.80       44.57      9.25 o 
   0   5   1     1172.36     1217.77     14.89 o 
   1   5   1     1666.58     1704.44     14.97 o 
   2   5   1       27.46       34.25      3.18 o 
   3   5   1      175.82      176.50      7.17 o 
   4   5   1        3.48        5.65      3.55 o 
   5   5   1       15.06       14.14      4.35 o 
   6   5   1        0.54        1.18      3.63 o 
 -10   6   1       22.68       -0.06      3.83 o 
  -9   6   1        3.07        5.21      9.08 o 
  -8   6   1      465.73      478.79     17.52 o 
  -7   6   1       86.02       96.40      7.49 o 
  -6   6   1       15.44       17.58      1.36 o 
  -5   6   1       14.84       16.71      1.52 o 
  -4   6   1       15.22       18.42      3.30 o 
  -3   6   1      147.76      139.32      6.02 o 
  -2   6   1        4.14        1.81      2.26 o 
  -1   6   1      181.89      161.51      7.49 o 
   0   6   1      518.04      540.40     12.68 o 
   1   6   1      274.34      280.40     10.19 o 
   2   6   1      737.23      756.40     10.29 o 
   3   6   1      191.74      224.00      6.61 o 
   4   6   1       36.76       36.60      5.18 o 
   5   6   1       30.68       32.48      4.64 o 
  -9   7   1       29.20        0.42      4.88 o 
  -8   7   1       21.95       20.60     11.10 o 
  -7   7   1        0.96        4.79      5.55 o 
  -6   7   1      442.36      470.30     11.42 o 
  -5   7   1      196.02      190.47      4.33 o 
  -4   7   1        2.41        3.08      3.06 o 
  -3   7   1       40.58       47.89      5.02 o 
  -2   7   1      138.33      137.58      6.77 o 
  -1   7   1      222.64      234.08      7.91 o 
   0   7   1      568.93      590.50     11.29 o 
   1   7   1      330.27      330.90     17.05 o 
   2   7   1        5.93        7.65      3.51 o 
   3   7   1        0.70       -0.46      2.74 o 
   4   7   1       22.16       24.70      4.67 o 
  -9   8   1       26.16       -0.25      5.13 o 
  -8   8   1       75.72       -0.17      4.54 o 
  -7   8   1      104.73      119.78      9.84 o 
  -6   8   1      355.39      368.21      7.31 o 
  -5   8   1      105.33       97.96      6.04 o 
  -4   8   1      380.99      401.75      8.25 o 
  -3   8   1      186.81      196.12      6.45 o 
  -2   8   1      221.99      206.13      6.37 o 
  -1   8   1      462.69      477.85      8.49 o 
   0   8   1       21.08       25.06      4.40 o 
   1   8   1      208.34      205.01      8.46 o 
   2   8   1       58.45       67.22      6.63 o 
   3   8   1        0.46        0.88      3.33 o 
  -8   9   1      273.09      290.76     14.14 o 
  -7   9   1        7.49        1.89      1.18 o 
  -6   9   1      116.11      107.97      3.66 o 
  -5   9   1      179.33      171.89      7.52 o 
  -4   9   1       11.14        7.79      4.49 o 
  -3   9   1       16.61       20.18      4.93 o 
  -2   9   1      183.85      195.37      8.36 o 
  -1   9   1       39.22       33.74      6.15 o 
   0   9   1      183.27      177.15      7.17 o 
   1   9   1       21.48       22.62      5.20 o 
   2   9   1        1.82        2.26      6.45 o 
  -7  10   1        0.20        2.00      6.05 o 
  -6  10   1       52.27       55.95      6.50 o 
  -5  10   1        0.62       -3.16      5.74 o 
  -4  10   1      126.72      124.66      9.13 o 
  -3  10   1        7.24        3.30      5.21 o 
  -2  10   1        2.19        2.92      4.34 o 
  -1  10   1        6.30        3.40      5.09 o 
   0  10   1        9.12        5.68      5.92 o 
  -5  11   1        6.32        8.05      9.48 o 
  -4  11   1       20.40       13.23     13.37 o 
  -3  11   1       55.08       55.71      9.55 o 
   3 -12   2      111.49      111.51      6.52 o 
  -1 -11   2       29.38       26.08      6.02 o 
   0 -11   2        2.93        1.77      4.62 o 
   1 -11   2       11.81        9.45      7.27 o 
   2 -11   2        1.24        3.04      4.07 o 
   3 -11   2        2.30        1.87      3.20 o 
   4 -11   2       97.33      101.47      7.23 o 
   5 -11   2       56.23        0.76      5.80 o 
   6 -11   2        1.94       -1.01      9.92 o 
  -2 -10   2        0.54        3.60      5.41 o 
  -1 -10   2        6.88        4.24      4.05 o 
   0 -10   2       56.69       43.46     29.48 o 
   1 -10   2       39.91       30.18     20.06 o 
   2 -10   2       74.53       79.32      5.53 o 
   3 -10   2      209.04      201.85      7.62 o 
   4 -10   2      154.66      151.33      5.43 o 
   5 -10   2       34.71       34.90      8.07 o 
   6 -10   2       25.90        2.27      6.39 o 
   7 -10   2        3.42       -2.10      6.47 o 
  -4  -9   2        0.02        0.04      1.81 o 
  -3  -9   2        0.18        0.12      1.96 o 
  -2  -9   2       16.01        6.81      7.06 o 
  -1  -9   2       11.06        6.81      6.35 o 
   0  -9   2      539.77      560.27      9.24 o 
   1  -9   2        0.77        1.18      2.65 o 
   2  -9   2       28.91       28.95      4.10 o 
   3  -9   2        2.60        1.61      2.24 o 
   4  -9   2      305.37      294.22      4.76 o 
   5  -9   2        8.24        7.06      5.97 o 
   6  -9   2      490.71      543.32     20.72 o 
   7  -9   2       24.63       -0.25      4.71 o 
   8  -9   2        7.16       -0.80      4.35 o 
  -5  -8   2       51.51        0.13      3.03 o 
  -4  -8   2       11.80        0.00      1.81 o 
  -3  -8   2      104.08      103.65      4.90 o 
  -2  -8   2        1.19        2.93      2.80 o 
  -1  -8   2        7.26        8.47      7.15 o 
   0  -8   2        3.68        2.86      3.24 o 
   1  -8   2      253.12      259.05      5.45 o 
   2  -8   2       80.40       82.93      4.28 o 
   3  -8   2        8.15        8.55      1.61 o 
   4  -8   2      129.47      131.50      2.86 o 
   5  -8   2        1.06       -0.08      3.28 o 
   6  -8   2       85.87       86.30     13.04 o 
   7  -8   2       60.86       58.28      8.49 o 
   8  -8   2        0.24        0.77      4.02 o 
   9  -8   2       12.54        9.06      8.28 o 
  -6  -7   2        1.77        0.10      1.59 o 
  -5  -7   2        0.29       -0.13      2.44 o 
  -4  -7   2        0.28       -0.78      1.75 o 
  -3  -7   2       19.29       16.77      2.95 o 
  -2  -7   2       24.16       21.51      2.99 o 
  -1  -7   2       20.19       12.44      8.58 o 
   0  -7   2        0.02       -0.26      1.57 o 
   1  -7   2      598.76      639.98      8.06 o 
   2  -7   2      186.08      198.98      5.46 o 
   3  -7   2        3.53        4.79      1.69 o 
   4  -7   2       44.45       36.42      8.66 o 
   5  -7   2       14.77       15.05      5.21 o 
   6  -7   2       18.99       22.37      6.39 o 
   7  -7   2       45.56       45.70      6.01 o 
   8  -7   2        8.89        7.42      7.69 o 
   9  -7   2       12.58        9.32      5.74 o 
  -7  -6   2       66.38       65.81     35.91 o 
  -6  -6   2       30.26       24.60      3.25 o 
  -5  -6   2        6.23        8.28      2.42 o 
  -4  -6   2       34.23       24.06      3.45 o 
  -3  -6   2       63.25       61.66      2.44 o 
  -2  -6   2      546.36      539.90      6.05 o 
  -1  -6   2      229.22      239.10      5.03 o 
   0  -6   2       12.57       13.70      2.30 o 
   1  -6   2      350.43      313.96      5.01 o 
   2  -6   2      340.24      370.69      3.85 o 
   3  -6   2       35.90       43.22      3.95 o 
   4  -6   2       49.03       69.30      5.55 o 
   5  -6   2       92.11       95.90     10.09 o 
   6  -6   2        9.29       12.55      3.91 o 
   7  -6   2       47.83       43.98      5.34 o 
   8  -6   2       10.26        7.66      8.79 o 
   9  -6   2        6.89        4.42      5.00 o 
  -7  -5   2      157.53      190.75      3.97 o 
  -6  -5   2      153.87      163.15      3.77 o 
  -5  -5   2        3.79        4.92      1.90 o 
  -4  -5   2        1.83        2.08      1.49 o 
  -3  -5   2       79.29       76.92      2.41 o 
  -2  -5   2     1089.44     1141.55      9.17 o 
  -1  -5   2     1584.19     1581.84     11.24 o 
   0  -5   2      613.60      567.73      5.22 o 
   1  -5   2       47.06       42.10      1.99 o 
   2  -5   2      148.33      122.85      2.44 o 
   3  -5   2      355.66      354.55      7.25 o 
   4  -5   2       15.22       17.24      6.22 o 
   5  -5   2       61.29       60.46      4.04 o 
   6  -5   2       50.17       65.01      4.69 o 
   7  -5   2      295.03      267.94      7.52 o 
   8  -5   2        0.50        0.40      1.66 o 
   9  -5   2        4.80        5.09      5.34 o 
  -8  -4   2        7.60        4.57      3.32 o 
  -7  -4   2        6.54        2.02      2.37 o 
  -6  -4   2       65.05       74.81      2.41 o 
  -5  -4   2       72.61       81.60      2.14 o 
  -4  -4   2       96.28      105.10      2.94 o 
  -3  -4   2     1590.82     1642.05     10.48 o 
  -2  -4   2      118.38      129.39      3.66 o 
  -1  -4   2      368.25      372.96      9.53 o 
   0  -4   2     1274.31     1309.85      7.21 o 
   1  -4   2       81.86       69.58      1.57 o 
   2  -4   2        0.68        3.68      1.09 o 
   3  -4   2      153.09      156.47      4.80 o 
   4  -4   2      333.77      335.39      3.40 o 
   5  -4   2        1.46        1.81      1.24 o 
   6  -4   2      161.05      165.59      5.67 o 
   7  -4   2      281.89      288.57     11.13 o 
   8  -4   2      141.37      148.72      5.10 o 
   9  -4   2       12.34        8.30      6.14 o 
  -9  -3   2       30.39       11.51      7.21 o 
  -8  -3   2        0.87       -0.06      2.51 o 
  -7  -3   2       64.55       83.14      4.21 o 
  -6  -3   2      313.39      316.65      4.87 o 
  -5  -3   2       92.19      100.32      2.20 o 
  -4  -3   2      107.46      104.08      2.23 o 
  -3  -3   2      358.02      360.64      7.75 o 
  -2  -3   2        1.88        0.74      0.68 o 
  -1  -3   2      462.11      419.88      2.64 o 
   0  -3   2     2488.25     2338.17     17.28 o 
   1  -3   2      228.06      202.96      1.53 o 
   2  -3   2       88.08       77.24      1.25 o 
   3  -3   2     2302.31     2351.70     23.65 o 
   4  -3   2     1039.16     1034.18     13.53 o 
   5  -3   2       58.38       70.74      5.47 o 
   6  -3   2      188.14      179.16      7.74 o 
   7  -3   2       13.87       11.75      2.87 o 
   8  -3   2      210.90      202.53      9.59 o 
   9  -3   2        4.82        5.92      4.40 o 
  -9  -2   2        7.92        1.70      2.50 o 
  -8  -2   2      189.55      225.83     15.90 o 
  -7  -2   2       10.93        8.62      2.46 o 
  -6  -2   2       56.77       70.49      3.76 o 
  -5  -2   2       16.72       21.01      2.68 o 
  -4  -2   2        4.04        8.84      1.54 o 
  -3  -2   2     1835.86     1921.03      9.08 o 
  -2  -2   2     4737.51     4917.24    103.14 o 
  -1  -2   2      116.25      136.32      1.85 o 
   0  -2   2      976.67      854.85      4.65 o 
   1  -2   2     6783.45     6916.49    123.75 o 
   2  -2   2     1590.32     1512.21     15.01 o 
   3  -2   2      876.26      799.70     10.24 o 
   4  -2   2       21.76       23.46      3.70 o 
   5  -2   2        6.85        4.79      3.53 o 
   6  -2   2        6.59        9.08      7.06 o 
   7  -2   2       65.47       60.31      6.90 o 
   8  -2   2        8.06        9.25      6.31 o 
   9  -2   2       33.87       39.81      6.72 o 
  -9  -1   2       18.76       24.30      3.64 o 
  -8  -1   2      460.96      536.92      8.79 o 
  -7  -1   2       46.83       42.46      2.26 o 
  -6  -1   2       12.47        9.77      1.72 o 
  -5  -1   2       91.82      103.10      2.59 o 
  -4  -1   2       89.24       84.29      1.30 o 
  -3  -1   2      232.43      219.97      2.74 o 
  -2  -1   2     4015.80     3637.63     52.47 o 
  -1  -1   2      398.19      388.23      3.33 o 
   0  -1   2      823.72      806.13      7.77 o 
   1  -1   2      506.89      436.68      4.85 o 
   2  -1   2      305.24      278.21      4.80 o 
   3  -1   2     2828.09     2883.37     19.38 o 
   4  -1   2      130.24      139.93      3.70 o 
   5  -1   2      127.86      135.00      4.85 o 
   6  -1   2       51.45       54.33      5.80 o 
   7  -1   2        0.88        3.36      4.71 o 
   8  -1   2        0.38        2.61      8.49 o 
   9  -1   2       80.71      105.89     10.01 o 
 -10   0   2       25.85        8.65      5.74 o 
  -9   0   2       19.15       21.42      2.96 o 
  -8   0   2      376.99      405.59      5.63 o 
  -7   0   2       84.91       82.31      2.59 o 
  -6   0   2       67.78       71.09      2.31 o 
  -5   0   2       37.32       36.62      2.21 o 
  -4   0   2     1897.03     1877.18     12.46 o 
  -3   0   2      501.14      502.22      4.15 o 
  -2   0   2      185.02      178.82      3.90 o 
  -1   0   2      113.73       90.78      1.13 o 
   0   0   2        3.26        1.47      1.06 o 
   1   0   2     3945.81     3605.53     22.21 o 
   2   0   2      750.13      741.18     10.70 o 
   3   0   2      115.89      133.11      3.70 o 
   4   0   2      354.26      369.71      9.81 o 
   5   0   2       22.93       21.36      3.69 o 
   6   0   2       22.29       19.42      4.39 o 
   7   0   2       17.43        8.07      8.49 o 
   8   0   2       20.75       22.79      7.06 o 
 -10   1   2        0.01       -0.46      2.45 o 
  -9   1   2       27.36       34.54      3.49 o 
  -8   1   2      360.78      381.50      5.54 o 
  -7   1   2      232.48      242.81      4.10 o 
  -6   1   2       19.83       28.65      2.27 o 
  -5   1   2      157.72      170.47      3.40 o 
  -4   1   2        6.41        7.40      1.29 o 
  -3   1   2     1990.25     1742.86      9.63 o 
  -2   1   2     6213.81     5673.96     26.43 o 
  -1   1   2     6311.80     6056.66     54.46 o 
   0   1   2     1622.81     1495.33     11.64 o 
   1   1   2      465.70      394.90      4.27 o 
   2   1   2      202.74      195.55      4.73 o 
   3   1   2      110.11       96.97      3.67 o 
   4   1   2      258.08      240.03      4.70 o 
   5   1   2        0.00       -0.14      1.81 o 
   6   1   2      159.53      162.87      6.40 o 
   7   1   2       76.74       86.70      6.42 o 
   8   1   2        5.18        5.30      9.42 o 
 -10   2   2        1.50        2.27      2.90 o 
  -9   2   2      204.15      237.87      5.35 o 
  -8   2   2      249.85      275.83      5.40 o 
  -7   2   2      122.12      125.09      3.30 o 
  -6   2   2       34.42       43.51      3.70 o 
  -5   2   2      365.35      347.87      5.81 o 
  -4   2   2     1103.49     1119.18      7.19 o 
  -3   2   2      330.89      309.71      2.73 o 
  -2   2   2     1548.95     1502.08     10.31 o 
  -1   2   2      830.83      826.89      7.80 o 
   0   2   2     4021.69     4113.72     48.39 o 
   1   2   2      778.70      766.80      8.45 o 
   2   2   2       97.21       86.78      5.09 o 
   3   2   2      167.30      179.94      5.01 o 
   4   2   2        8.35        6.45      2.52 o 
   5   2   2        0.10        0.28      2.09 o 
   6   2   2       33.41       45.04      7.15 o 
   7   2   2        9.04        5.65      3.86 o 
 -10   3   2       17.39       19.33      4.59 o 
  -9   3   2      229.64      236.47      7.00 o 
  -8   3   2       87.34       93.58      3.61 o 
  -7   3   2      547.99      592.29     24.40 o 
  -6   3   2      147.09      140.16      3.17 o 
  -5   3   2      281.38      302.25      4.27 o 
  -4   3   2      724.21      716.34     10.82 o 
  -3   3   2       19.54       15.23      2.33 o 
  -2   3   2       32.12       36.73      4.00 o 
  -1   3   2        0.94        6.39      2.24 o 
   0   3   2        5.45        5.74      2.97 o 
   1   3   2        0.21        1.39      1.66 o 
   2   3   2       26.80       28.12      2.74 o 
   3   3   2        0.31       -1.54      2.11 o 
   4   3   2      176.69      181.06      5.76 o 
   5   3   2       23.20       20.76      5.91 o 
   6   3   2       32.82       45.55      5.67 o 
   7   3   2       17.95       15.83      5.54 o 
 -10   4   2        2.77        0.64      2.51 o 
  -9   4   2        4.61        4.83      2.34 o 
  -8   4   2       87.33       88.93      3.51 o 
  -7   4   2      249.05      238.29      7.74 o 
  -6   4   2      418.09      410.03      6.09 o 
  -5   4   2      404.46      438.43      4.43 o 
  -4   4   2      294.53      295.09      3.79 o 
  -3   4   2     2009.39     1972.67     14.86 o 
  -2   4   2      586.48      583.28      6.44 o 
  -1   4   2        3.51        2.23      1.90 o 
   0   4   2       45.06       46.22      2.97 o 
   1   4   2       85.83       84.11      4.23 o 
   2   4   2       94.01      100.26      4.68 o 
   3   4   2       48.88       52.65      5.97 o 
   4   4   2        3.83        9.88      3.33 o 
   5   4   2       30.63       29.68      4.28 o 
   6   4   2       82.61      101.89      7.70 o 
 -10   5   2       32.14       20.27     14.46 o 
  -9   5   2       50.66       51.47      7.23 o 
  -8   5   2      228.20      251.29      9.43 o 
  -7   5   2      685.46      708.36      7.76 o 
  -6   5   2      435.36      452.77      4.97 o 
  -5   5   2       92.18       94.32      4.11 o 
  -4   5   2      829.42      807.05      8.74 o 
  -3   5   2     2098.56     2134.95     16.88 o 
  -2   5   2      465.57      488.96      7.42 o 
  -1   5   2        4.75        7.23      2.62 o 
   0   5   2       12.93       13.39      2.97 o 
   1   5   2      145.09      148.99      5.62 o 
   2   5   2       60.92       62.70      4.22 o 
   3   5   2      225.87      219.37      5.92 o 
   4   5   2      568.17      621.12      9.47 o 
   5   5   2       19.26        8.79      6.45 o 
 -10   6   2       31.28        0.00      5.80 o 
  -9   6   2       81.34       79.06      8.66 o 
  -8   6   2        0.48        1.77      4.71 o 
  -7   6   2      194.82      193.59      4.53 o 
  -6   6   2       84.40       77.14      2.74 o 
  -5   6   2       36.32       35.70      2.46 o 
  -4   6   2       91.86       87.07      4.58 o 
  -3   6   2      215.44      225.03      8.24 o 
  -2   6   2      138.29      133.83      4.88 o 
  -1   6   2        0.07       13.60     14.76 o 
   0   6   2      161.09      164.08      6.21 o 
   1   6   2      928.36      948.99     11.13 o 
   2   6   2       67.65       85.90      7.53 o 
   3   6   2       93.49      109.97      6.66 o 
   4   6   2       22.53       21.34      5.62 o 
   5   6   2        7.19        6.90      4.43 o 
  -9   7   2       51.70        0.17      7.32 o 
  -8   7   2       40.05       44.32      8.07 o 
  -7   7   2       40.80       47.27      3.39 o 
  -6   7   2       41.97       32.33      2.62 o 
  -5   7   2       71.22       83.00      5.41 o 
  -4   7   2       50.00       57.57      4.88 o 
  -3   7   2       75.57       81.01      5.00 o 
  -2   7   2       25.41       26.86      6.66 o 
  -1   7   2        5.57        7.07      4.28 o 
   0   7   2       90.87       88.93      8.27 o 
   1   7   2        5.52        7.44      3.83 o 
   2   7   2        7.39        7.22      4.07 o 
   3   7   2        3.99        9.71      5.28 o 
   4   7   2       24.59       19.69      8.29 o 
  -9   8   2       32.99       -0.25      5.30 o 
  -8   8   2       40.16       25.78     13.16 o 
  -7   8   2        8.55        7.43      2.10 o 
  -6   8   2       27.35       27.62      4.07 o 
  -5   8   2       42.14       41.45      6.59 o 
  -4   8   2      224.98      228.93      8.69 o 
  -3   8   2        3.38        4.79      3.86 o 
  -2   8   2        0.98        1.89      3.45 o 
  -1   8   2      225.09      247.14      8.66 o 
   0   8   2       28.03       31.94      5.14 o 
   1   8   2      100.88       91.09     17.87 o 
   2   8   2        2.50        4.63      4.43 o 
  -8   9   2       12.35        0.57      4.22 o 
  -7   9   2       19.13       15.32      3.91 o 
  -6   9   2        0.01       -0.82      3.49 o 
  -5   9   2        4.79        2.82      4.37 o 
  -4   9   2       64.83       53.00      6.36 o 
  -3   9   2        0.55       -2.26      4.78 o 
  -2   9   2        5.51        2.17      6.36 o 
  -1   9   2        0.56        1.61      3.92 o 
   0   9   2       23.67       10.42     10.81 o 
   1   9   2       14.66        7.91      6.56 o 
  -7  10   2        7.35        7.43      9.51 o 
  -6  10   2       28.15       24.14      4.00 o 
  -5  10   2       72.56       78.85      9.18 o 
  -4  10   2       11.56       14.21      7.04 o 
  -3  10   2        4.25        3.63      4.93 o 
  -2  10   2        3.60        1.68      4.43 o 
  -1  10   2      102.56       94.75     64.77 o 
   2 -12   3       11.58        1.23      3.41 o 
   3 -12   3       32.90       11.37     11.10 o 
   4 -12   3       38.64        0.59      5.97 o 
  -1 -11   3       62.63       67.91     13.08 o 
   0 -11   3       53.92       39.84     13.64 o 
   1 -11   3       11.70        6.91      4.16 o 
   2 -11   3       31.99       32.00     10.32 o 
   3 -11   3       12.51       11.27      3.25 o 
   4 -11   3       25.83       23.75     13.67 o 
   5 -11   3        1.46       -0.17      4.88 o 
   6 -11   3       88.11        0.50      9.50 o 
  -3 -10   3        2.28        5.22      3.46 o 
  -2 -10   3       10.32       11.64      5.20 o 
  -1 -10   3        4.97        4.00      3.15 o 
   0 -10   3      147.57      167.73      4.73 o 
   1 -10   3      488.49      523.20     10.26 o 
   2 -10   3      350.97      367.78      6.48 o 
   3 -10   3        2.13        1.63      3.87 o 
   4 -10   3       97.28       92.96     12.74 o 
   5 -10   3        6.58        4.88      6.31 o 
   6 -10   3       53.03        1.77      9.67 o 
   7 -10   3        3.88       -1.01      6.05 o 
  -4  -9   3        0.02        0.99      3.10 o 
  -3  -9   3       71.53       69.35      4.61 o 
  -2  -9   3        9.98        9.82      3.97 o 
  -1  -9   3        1.80        1.32      1.98 o 
   0  -9   3       22.75       14.20      5.04 o 
   1  -9   3        0.26        1.18      2.21 o 
   2  -9   3        8.77        5.17      2.59 o 
   3  -9   3       11.47       12.53      2.19 o 
   4  -9   3        8.55       11.69      5.89 o 
   5  -9   3       13.61       13.20      6.48 o 
   6  -9   3       92.36       86.30     14.22 o 
   7  -9   3       15.49        6.36      6.14 o 
   8  -9   3        2.26       -0.38      4.25 o 
  -5  -8   3        1.57        2.22      2.89 o 
  -4  -8   3      367.11      394.17      5.69 o 
  -3  -8   3      239.92      243.35      4.68 o 
  -2  -8   3       14.01       12.43      9.04 o 
  -1  -8   3        3.42        4.34      2.18 o 
   0  -8   3       73.19       71.65      2.90 o 
   1  -8   3      204.00      229.44      3.87 o 
   2  -8   3        2.05        0.47      2.42 o 
   3  -8   3        1.25        0.19      1.19 o 
   4  -8   3        7.48        6.22      4.71 o 
   5  -8   3       38.54       41.29      6.98 o 
   6  -8   3      279.22      276.79      8.28 o 
   7  -8   3        6.71        4.92      5.75 o 
   8  -8   3       16.20       11.74      9.04 o 
  -6  -7   3        1.56        1.13      1.77 o 
  -5  -7   3        0.06        0.03      1.29 o 
  -4  -7   3       88.49       96.18      3.02 o 
  -3  -7   3        3.00        2.06      1.43 o 
  -2  -7   3      177.88      195.88      3.60 o 
  -1  -7   3       70.13       77.33      3.77 o 
   0  -7   3       20.78       11.94      5.43 o 
   1  -7   3       50.70       54.43      2.99 o 
   2  -7   3      328.39      298.94      5.94 o 
   3  -7   3      310.51      305.58      6.86 o 
   4  -7   3       31.40       32.97      5.47 o 
   5  -7   3      253.18      255.12     13.89 o 
   6  -7   3        5.53        6.27      4.75 o 
   7  -7   3       22.04        9.89      8.07 o 
   8  -7   3       13.73        9.78      9.33 o 
   9  -7   3       12.34        9.74      7.57 o 
  -7  -6   3        0.17       -0.17      5.38 o 
  -6  -6   3       13.05       14.69      4.17 o 
  -5  -6   3       38.23       42.97      2.68 o 
  -4  -6   3       58.27       72.57      3.07 o 
  -3  -6   3      686.02      726.80      5.39 o 
  -2  -6   3      178.48      193.35      2.66 o 
  -1  -6   3      151.82      131.78      2.65 o 
   0  -6   3      461.30      471.77      4.17 o 
   1  -6   3      325.17      324.84      4.58 o 
   2  -6   3     1093.75     1113.67      8.25 o 
   3  -6   3      615.33      669.23     10.96 o 
   4  -6   3       65.53       66.45      8.58 o 
   5  -6   3      801.84      796.09     11.42 o 
   6  -6   3      412.25      468.50     10.09 o 
   7  -6   3       30.66       30.13      5.37 o 
   8  -6   3       12.73        8.96      8.58 o 
   9  -6   3        2.50        3.26      5.24 o 
  -8  -5   3        0.36       -0.08      7.82 o 
  -7  -5   3       13.44       11.08      6.35 o 
  -6  -5   3       15.74       14.86      1.59 o 
  -5  -5   3        4.78        5.01      1.00 o 
  -4  -5   3       36.98       46.54      1.49 o 
  -3  -5   3      900.45      959.49     13.16 o 
  -2  -5   3     1587.65     1619.07      9.16 o 
  -1  -5   3      139.41      152.15      2.31 o 
   0  -5   3       58.04       57.65      1.99 o 
   1  -5   3        8.55       10.93      2.13 o 
   2  -5   3     1301.02     1280.17      8.51 o 
   3  -5   3      560.83      604.96      9.70 o 
   4  -5   3      194.23      218.33      7.03 o 
   5  -5   3        0.12       -0.56      2.89 o 
   6  -5   3       96.65       90.20      2.83 o 
   7  -5   3       20.13       20.24      2.47 o 
   8  -5   3       82.84       80.84      8.12 o 
   9  -5   3       49.70        2.90      5.97 o 
  -8  -4   3       20.01       21.37     12.03 o 
  -7  -4   3      225.66      242.06     10.22 o 
  -6  -4   3       12.88        8.40      1.46 o 
  -5  -4   3      113.36      133.25      2.66 o 
  -4  -4   3      637.62      627.89      3.97 o 
  -3  -4   3       46.59       50.61      0.93 o 
  -2  -4   3     1958.16     2032.82     15.37 o 
  -1  -4   3      417.93      418.27      4.20 o 
   0  -4   3       13.12       18.64      1.37 o 
   1  -4   3     6271.92     6560.96     45.67 o 
   2  -4   3       33.94       35.26      1.11 o 
   3  -4   3        0.18        2.81      1.02 o 
   4  -4   3      299.26      329.70      8.34 o 
   5  -4   3       14.32       15.89      5.05 o 
   6  -4   3      482.48      503.86     12.38 o 
   7  -4   3      346.67      343.74     17.26 o 
   8  -4   3      219.55      238.26      8.54 o 
   9  -4   3       11.97        7.32      5.04 o 
  -9  -3   3       20.02       -0.08      7.65 o 
  -8  -3   3      164.32      173.05      6.74 o 
  -7  -3   3        7.39        2.90      1.73 o 
  -6  -3   3        0.97        0.77      1.07 o 
  -5  -3   3       35.28       38.37      1.74 o 
  -4  -3   3        9.92       12.87      4.25 o 
  -3  -3   3      643.70      609.90      9.29 o 
  -2  -3   3        1.77        0.75      0.75 o 
  -1  -3   3       97.86       83.77      1.19 o 
   0  -3   3        4.22        3.17      0.81 o 
   1  -3   3     1979.89     1941.04     12.02 o 
   2  -3   3      137.18      130.63      6.48 o 
   3  -3   3      157.29      154.95      5.39 o 
   4  -3   3      712.96      699.02     11.39 o 
   5  -3   3        5.99        6.31      6.81 o 
   6  -3   3      374.37      441.51     11.54 o 
   7  -3   3       77.38       91.68      8.33 o 
   8  -3   3      314.28      330.62     18.52 o 
   9  -3   3        0.00        1.92      5.55 o 
  -9  -2   3       10.07        0.01      1.23 o 
  -8  -2   3       16.47       22.58      3.06 o 
  -7  -2   3      769.38      804.20      6.82 o 
  -6  -2   3       22.52       25.64      2.54 o 
  -5  -2   3        0.26       -0.31      0.55 o 
  -4  -2   3      203.44      223.30      1.49 o 
  -3  -2   3     1186.01     1185.05      9.41 o 
  -2  -2   3      283.10      241.35      2.45 o 
  -1  -2   3      529.44      474.74      3.66 o 
   0  -2   3     1284.30     1138.50      5.27 o 
   1  -2   3     1284.07     1192.65      8.66 o 
   2  -2   3      202.63      245.19      4.84 o 
   3  -2   3       10.97       11.45      2.23 o 
   4  -2   3        0.88        1.06      2.30 o 
   5  -2   3       54.70       66.09      5.09 o 
   6  -2   3       54.90       46.09      6.56 o 
   7  -2   3        1.45        1.93      4.88 o 
   8  -2   3        0.19       -0.67      5.05 o 
 -10  -1   3        2.29        1.29      2.22 o 
  -9  -1   3       83.46      102.05      4.17 o 
  -8  -1   3       29.82       38.74      2.79 o 
  -7  -1   3       11.85       13.73      1.86 o 
  -6  -1   3        5.79        7.88      1.13 o 
  -5  -1   3      147.73      192.51      2.28 o 
  -4  -1   3       39.76       45.02      0.94 o 
  -3  -1   3      461.78      427.65      2.29 o 
  -2  -1   3     3632.34     3527.32     14.48 o 
  -1  -1   3      184.99      164.24      1.74 o 
   0  -1   3       65.13       45.11      2.69 o 
   1  -1   3     1248.12     1192.53     10.46 o 
   2  -1   3      979.82      923.43      8.17 o 
   3  -1   3      428.67      436.59      7.80 o 
   4  -1   3       46.36       34.38      3.74 o 
   5  -1   3       26.93       26.88      3.65 o 
   6  -1   3       74.37       83.37     10.09 o 
   7  -1   3      100.50      108.85      8.92 o 
   8  -1   3        0.12        2.94      9.59 o 
 -10   0   3       95.35       97.51      5.58 o 
  -9   0   3       20.42       30.59      2.98 o 
  -8   0   3      639.17      711.12      7.36 o 
  -7   0   3      269.83      299.50      3.97 o 
  -6   0   3       67.33       60.69      2.13 o 
  -5   0   3      123.40      109.23      2.08 o 
  -4   0   3     1459.56     1478.05      7.30 o 
  -3   0   3     2466.97     2469.37     10.75 o 
  -2   0   3     2005.72     1805.31     10.08 o 
  -1   0   3     1998.25     1851.99     15.41 o 
   0   0   3      199.24      209.47      3.60 o 
   1   0   3        4.70        3.92      2.94 o 
   2   0   3      614.75      635.55      6.39 o 
   3   0   3      212.63      214.25     10.31 o 
   4   0   3      128.91      132.93      5.11 o 
   5   0   3        0.54       -0.43      2.20 o 
   6   0   3      337.00      365.98      7.70 o 
   7   0   3       89.09       90.89      5.98 o 
   8   0   3        0.22        1.77      5.72 o 
 -10   1   3       28.69       29.12      3.40 o 
  -9   1   3       47.27       52.10      3.76 o 
  -8   1   3      196.68      208.44      4.31 o 
  -7   1   3      478.13      458.37      6.08 o 
  -6   1   3      176.47      176.03      3.86 o 
  -5   1   3       79.91       81.54      1.79 o 
  -4   1   3     1973.41     2123.60     10.09 o 
  -3   1   3     1784.00     1787.15      9.58 o 
  -2   1   3      427.57      502.35      5.95 o 
  -1   1   3      657.37      617.14      9.64 o 
   0   1   3       20.23       24.38      2.50 o 
   1   1   3       11.74       11.31      2.02 o 
   2   1   3      215.63      236.20      4.29 o 
   3   1   3       10.51       14.83      3.19 o 
   4   1   3       80.80       85.64      6.42 o 
   5   1   3       69.08       63.47      5.36 o 
   6   1   3       26.22       25.55      5.30 o 
   7   1   3        1.27        2.82      5.26 o 
 -10   2   3        1.34        0.02      2.21 o 
  -9   2   3      199.57      211.73      5.07 o 
  -8   2   3      453.93      432.44      6.33 o 
  -7   2   3      364.47      362.50      5.30 o 
  -6   2   3      892.21      948.11      7.26 o 
  -5   2   3        0.23        0.23      0.98 o 
  -4   2   3      177.12      200.49      3.18 o 
  -3   2   3       34.43       45.69      5.55 o 
  -2   2   3     1012.54     1009.41     16.22 o 
  -1   2   3     2739.03     2720.94     18.32 o 
   0   2   3      767.37      768.65      7.92 o 
   1   2   3       17.55       18.01      2.44 o 
   2   2   3      303.37      296.16      5.93 o 
   3   2   3      292.36      307.01      6.60 o 
   4   2   3       45.87       43.51      4.01 o 
   5   2   3       21.35       20.31      4.04 o 
   6   2   3        2.53        4.67      3.81 o 
   7   2   3      109.23      142.94     11.00 o 
 -10   3   3        0.41        1.04      2.55 o 
  -9   3   3       23.15       20.42      2.92 o 
  -8   3   3      509.31      504.32      6.82 o 
  -7   3   3       59.27       56.68      2.78 o 
  -6   3   3        7.40       14.09      2.28 o 
  -5   3   3       92.35       94.06      2.59 o 
  -4   3   3       59.16       67.12      2.40 o 
  -3   3   3       44.97       51.30      3.23 o 
  -2   3   3      937.32      982.21      8.80 o 
  -1   3   3      215.48      232.13      4.38 o 
   0   3   3      947.89      971.55      9.59 o 
   1   3   3      517.58      532.75      9.61 o 
   2   3   3      992.12     1024.20     11.46 o 
   3   3   3        1.38        1.54      3.06 o 
   4   3   3       79.34       88.46      4.88 o 
   5   3   3        0.60        0.92      4.79 o 
   6   3   3       48.45       48.11      5.62 o 
 -10   4   3       68.09       63.14      4.49 o 
  -9   4   3        0.95       -0.18      2.10 o 
  -8   4   3        1.57       -3.11      4.04 o 
  -7   4   3      392.16      429.95      7.53 o 
  -6   4   3       19.07       18.91      2.84 o 
  -5   4   3       52.13       53.46      2.38 o 
  -4   4   3      118.40      107.11      2.90 o 
  -3   4   3      836.48      854.11      8.66 o 
  -2   4   3        2.34        6.23      2.50 o 
  -1   4   3      639.08      674.37      7.78 o 
   0   4   3       36.48       33.46      3.99 o 
   1   4   3     1032.51     1041.90     11.95 o 
   2   4   3      118.96      140.37      5.06 o 
   3   4   3      118.39      129.11      6.40 o 
   4   4   3       14.54       14.57      4.92 o 
   5   4   3        2.84        1.41      3.42 o 
   6   4   3       29.80       32.54      5.68 o 
 -10   5   3       30.79       28.26      7.32 o 
  -9   5   3        4.05        3.70      8.07 o 
  -8   5   3        0.17        0.81      2.03 o 
  -7   5   3       18.84       16.15      2.35 o 
  -6   5   3       40.06       37.81      3.14 o 
  -5   5   3      124.87      115.94      4.86 o 
  -4   5   3       72.49       68.37      6.06 o 
  -3   5   3       66.08       66.60      4.86 o 
  -2   5   3      608.09      621.39      9.21 o 
  -1   5   3        0.65        1.33      2.53 o 
   0   5   3       14.74       15.88      4.21 o 
   1   5   3      184.87      171.65      8.96 o 
   2   5   3      466.26      468.61      9.52 o 
   3   5   3      213.73      233.78      8.23 o 
   4   5   3        9.40        7.69      4.99 o 
   5   5   3      174.46      216.68     12.05 o 
 -10   6   3        2.33        0.08      4.04 o 
  -9   6   3        8.25       10.34      6.39 o 
  -8   6   3       10.38       10.96      3.58 o 
  -7   6   3       22.50       26.93      3.43 o 
  -6   6   3       23.29       24.20      3.12 o 
  -5   6   3       29.65       25.92      2.89 o 
  -4   6   3       86.62       83.59      4.82 o 
  -3   6   3      244.98      243.45      6.37 o 
  -2   6   3       76.61       86.11      5.93 o 
  -1   6   3       37.81       43.91      4.46 o 
   0   6   3        0.06        0.77      3.39 o 
   1   6   3      147.27      170.55      6.34 o 
   2   6   3        5.06        2.96      4.43 o 
   3   6   3       40.08       39.82      5.47 o 
   4   6   3       65.40       64.41      6.45 o 
  -9   7   3       28.16        0.08      4.46 o 
  -8   7   3       71.97       79.51      4.63 o 
  -7   7   3      116.58      119.84      3.89 o 
  -6   7   3      150.53      148.95      6.50 o 
  -5   7   3        6.00        5.24      3.83 o 
  -4   7   3       58.66       50.47      5.14 o 
  -3   7   3       16.86       16.95      5.23 o 
  -2   7   3       24.41       24.67      4.61 o 
  -1   7   3        0.00        3.65      3.69 o 
   0   7   3      129.91      134.93      6.54 o 
   1   7   3       48.59       61.66      6.60 o 
   2   7   3        1.55       -0.15      3.06 o 
   3   7   3       25.14       26.82      7.78 o 
  -9   8   3       29.61        0.00      3.95 o 
  -8   8   3       15.36       17.34      4.26 o 
  -7   8   3       20.03       22.79      3.20 o 
  -6   8   3       46.89       48.54      5.12 o 
  -5   8   3      255.60      260.20      8.36 o 
  -4   8   3        2.06        2.10      3.92 o 
  -3   8   3        1.77        3.65      4.16 o 
  -2   8   3        0.00        2.06      3.83 o 
  -1   8   3        4.39        3.17      6.69 o 
   0   8   3       11.11       11.13      5.02 o 
   1   8   3        1.53        0.74      4.55 o 
   2   8   3       37.13       27.50     21.78 o 
  -8   9   3       25.46       26.96      8.35 o 
  -7   9   3        0.13       -0.41      2.40 o 
  -6   9   3        3.95        6.15      3.39 o 
  -5   9   3       74.27       32.79     29.82 o 
  -4   9   3      304.62      312.68     14.39 o 
  -3   9   3       32.02       21.04      9.21 o 
  -2   9   3        2.14        4.93      4.91 o 
  -1   9   3       19.00       27.19      6.30 o 
   0   9   3       16.09       14.33     11.98 o 
  -6  10   3      104.42       99.58     15.45 o 
  -5  10   3       39.76       39.69      7.43 o 
  -4  10   3       30.70       26.08      6.95 o 
  -3  10   3       79.01       94.03      8.26 o 
   1 -12   4       42.77       49.78      8.81 o 
   2 -12   4        8.08        2.73      4.51 o 
   3 -12   4       11.34        2.79      3.12 o 
   4 -12   4       93.02      104.55     10.93 o 
  -2 -11   4        0.08       -0.20      2.10 o 
  -1 -11   4       12.37        5.34      3.08 o 
   0 -11   4        0.02       -0.22      2.10 o 
   1 -11   4        0.14       -0.97      3.62 o 
   2 -11   4       69.71       76.94     16.61 o 
   3 -11   4      137.83      143.82     13.50 o 
   4 -11   4      203.49      235.34     11.86 o 
   5 -11   4      166.85      182.23     12.03 o 
   6 -11   4        5.40        0.84      6.22 o 
  -3 -10   4        3.59        3.09      2.93 o 
  -2 -10   4        0.66        0.60      2.80 o 
  -1 -10   4       91.00       87.57      3.97 o 
   0 -10   4       28.86       20.56      8.51 o 
   1 -10   4      134.88      146.82      6.22 o 
   2 -10   4       26.49       27.72     15.73 o 
   3 -10   4        1.44        1.85      7.65 o 
   4 -10   4      383.41      426.01     12.97 o 
   5 -10   4       13.35        0.67      5.05 o 
   6 -10   4       49.06        0.63      4.90 o 
   7 -10   4        3.16        0.44      4.37 o 
  -5  -9   4       20.71        0.84      6.98 o 
  -4  -9   4      100.69      107.22      5.00 o 
  -3  -9   4       46.18       43.07      3.30 o 
  -2  -9   4      394.23      421.56      6.78 o 
  -1  -9   4       44.74       56.20      3.11 o 
   0  -9   4       13.35       11.18      3.70 o 
   1  -9   4      959.29      941.68     10.38 o 
   2  -9   4       50.81       47.02      4.07 o 
   3  -9   4        2.02        2.98      1.50 o 
   4  -9   4        4.37        3.95      8.07 o 
   5  -9   4       54.72       50.04      7.91 o 
   6  -9   4       98.40       45.27     34.61 o 
   7  -9   4        7.78        2.78      5.06 o 
  -6  -8   4        1.10        1.09     11.27 o 
  -5  -8   4        5.79        5.43      2.25 o 
  -4  -8   4      344.15      402.21      7.80 o 
  -3  -8   4      106.24      113.01      2.86 o 
  -2  -8   4        7.65        3.26      1.89 o 
  -1  -8   4      289.04      271.42     12.06 o 
   0  -8   4      225.74      233.58      5.68 o 
   1  -8   4      382.63      378.19      7.41 o 
   2  -8   4       37.64       37.33      2.43 o 
   3  -8   4        2.75        1.75      1.54 o 
   4  -8   4      216.44      205.34      8.92 o 
   5  -8   4      438.01      456.49     10.60 o 
   6  -8   4      142.28      180.25      7.74 o 
   7  -8   4        8.20        2.87      4.86 o 
   8  -8   4        3.56        0.15      3.84 o 
  -7  -7   4       28.04        0.59      6.98 o 
  -6  -7   4       11.14       -1.09     10.26 o 
  -5  -7   4       68.44       79.08      3.80 o 
  -4  -7   4      104.36      114.28      2.44 o 
  -3  -7   4       99.58      107.20      2.66 o 
  -2  -7   4       10.82       12.52      1.93 o 
  -1  -7   4       29.74       35.61      2.86 o 
   0  -7   4      558.19      567.25      7.03 o 
   1  -7   4      422.01      428.58      7.67 o 
   2  -7   4      130.66      128.53      4.75 o 
   3  -7   4        6.78        5.38      4.04 o 
   4  -7   4       42.22       47.16      5.46 o 
   5  -7   4       40.99       55.77      5.20 o 
   6  -7   4      709.87      727.61     11.70 o 
   7  -7   4      116.53      114.55      7.50 o 
   8  -7   4        1.77        4.83      6.51 o 
  -7  -6   4        8.28        0.08      4.88 o 
  -6  -6   4       15.74        0.17      7.23 o 
  -5  -6   4      177.43      160.70      4.46 o 
  -4  -6   4        2.57        1.80      0.96 o 
  -3  -6   4      152.29      148.64      3.79 o 
  -2  -6   4      328.64      349.54     10.95 o 
  -1  -6   4       32.94       41.50      2.53 o 
   0  -6   4      220.61      260.69      3.84 o 
   1  -6   4      525.72      508.89      6.48 o 
   2  -6   4        2.16       -0.54      1.34 o 
   3  -6   4       49.75       46.80      5.64 o 
   4  -6   4      216.44      215.61      5.85 o 
   5  -6   4        4.89        3.72      3.47 o 
   6  -6   4      410.53      432.43      9.22 o 
   7  -6   4       68.58       46.38     28.47 o 
   8  -6   4        2.34       -0.61      4.09 o 
  -8  -5   4       23.75        0.00      4.63 o 
  -7  -5   4       17.40        0.08      4.12 o 
  -6  -5   4       24.92       26.83      7.48 o 
  -5  -5   4       62.18       55.43      7.23 o 
  -4  -5   4      473.34      534.03     11.54 o 
  -3  -5   4      170.77      175.44      3.45 o 
  -2  -5   4      106.11      109.06      2.74 o 
  -1  -5   4       90.76       78.77      2.73 o 
   0  -5   4       80.28       82.65      3.42 o 
   1  -5   4        0.30        3.09      0.97 o 
   2  -5   4      665.14      722.15      6.44 o 
   3  -5   4      796.49      804.86      6.58 o 
   4  -5   4        6.37        8.19      1.08 o 
   5  -5   4      674.81      670.96      7.38 o 
   6  -5   4      182.76      178.22     10.01 o 
   7  -5   4        4.60        6.90     10.68 o 
   8  -5   4        0.54       -0.02      1.84 o 
  -9  -4   4       33.23       -0.08      5.05 o 
  -8  -4   4       30.72        0.00      3.78 o 
  -7  -4   4      407.94      441.82     19.37 o 
  -6  -4   4      163.76      162.22      9.00 o 
  -5  -4   4        6.62        3.87      4.37 o 
  -4  -4   4      259.74      279.52     11.28 o 
  -3  -4   4       85.39       82.28      4.88 o 
  -2  -4   4      122.32      128.23      2.13 o 
  -1  -4   4      772.35      762.47      4.51 o 
   0  -4   4       56.65       74.09      2.67 o 
   1  -4   4       55.79       48.67      1.78 o 
   2  -4   4      463.34      475.74      4.47 o 
   3  -4   4     1373.47     1443.10     10.52 o 
   4  -4   4     1141.84     1153.83     16.74 o 
   5  -4   4       37.36       36.84      9.92 o 
   6  -4   4        6.95        7.57      5.89 o 
   7  -4   4       15.07       21.53      7.74 o 
   8  -4   4       12.30        0.34      8.49 o 
  -9  -3   4       70.84        0.25      8.33 o 
  -8  -3   4       45.03       49.06      1.52 o 
  -7  -3   4       36.32       35.26      1.35 o 
  -6  -3   4      523.81      541.23     11.97 o 
  -5  -3   4      239.12      240.67      7.83 o 
  -4  -3   4      229.83      232.95      9.68 o 
  -3  -3   4     1554.98     1642.18     15.79 o 
  -2  -3   4       90.24       89.66      2.31 o 
  -1  -3   4        0.74       -0.06      0.87 o 
   0  -3   4        0.05        0.29      0.80 o 
   1  -3   4     1042.63     1127.46      7.82 o 
   2  -3   4      175.35      150.96      4.20 o 
   3  -3   4       29.92       34.83      3.09 o 
   4  -3   4        1.84        1.60      3.53 o 
   5  -3   4      251.89      257.91      9.43 o 
   6  -3   4      325.06      328.75     16.50 o 
   7  -3   4       25.27       21.19      7.48 o 
   8  -3   4        0.41        0.00      6.39 o 
  -9  -2   4       84.19       80.47      2.98 o 
  -8  -2   4      166.44      175.91      4.35 o 
  -7  -2   4      645.26      665.88      6.48 o 
  -6  -2   4        0.01        0.09      0.99 o 
  -5  -2   4      307.49      294.09      1.77 o 
  -4  -2   4      341.10      341.01     11.42 o 
  -3  -2   4      994.26      987.69      4.39 o 
  -2  -2   4       42.02       37.49      0.87 o 
  -1  -2   4       50.78       49.35      1.31 o 
   0  -2   4      346.29      352.09      3.33 o 
   1  -2   4      141.72      166.29      3.21 o 
   2  -2   4     1050.83     1102.14     10.26 o 
   3  -2   4      189.82      170.85      4.50 o 
   4  -2   4        2.89        2.06      2.53 o 
   5  -2   4      210.86      209.63      6.06 o 
   6  -2   4      156.88      165.49      9.51 o 
   7  -2   4        6.36        8.41      6.73 o 
   8  -2   4        0.05       -0.08      4.37 o 
 -10  -1   4      296.76      362.73     14.05 o 
  -9  -1   4      301.48      316.84      4.35 o 
  -8  -1   4      582.38      649.70      5.98 o 
  -7  -1   4     1846.43     1949.94     12.07 o 
  -6  -1   4       14.72       18.42      1.30 o 
  -5  -1   4     1198.01     1251.11     13.68 o 
  -4  -1   4       43.63       49.73      0.99 o 
  -3  -1   4      120.32      132.32      2.49 o 
  -2  -1   4      767.78      781.67      4.88 o 
  -1  -1   4     1062.72      950.49      8.58 o 
   0  -1   4       26.99       33.49      2.73 o 
   1  -1   4     2541.35     2505.39     18.03 o 
   2  -1   4      191.01      213.64      4.29 o 
   3  -1   4        0.98       -0.81      2.44 o 
   4  -1   4       69.93       80.67     10.01 o 
   5  -1   4       20.13       22.91      4.96 o 
   6  -1   4      519.65      531.77     10.96 o 
   7  -1   4       88.85       84.45      8.96 o 
   8  -1   4       27.23       29.77      9.08 o 
 -10   0   4      220.81      254.16      6.51 o 
  -9   0   4       23.99       29.07      3.02 o 
  -8   0   4      112.53      121.79      3.41 o 
  -7   0   4       39.71       41.68      2.00 o 
  -6   0   4        0.30        0.80      1.67 o 
  -5   0   4      519.78      527.67      3.96 o 
  -4   0   4      140.89      147.94      2.73 o 
  -3   0   4      286.52      298.47      2.62 o 
  -2   0   4      359.76      324.99      2.98 o 
  -1   0   4       50.04       46.53      2.50 o 
   0   0   4       40.21       53.86      2.93 o 
   1   0   4     1707.44     1665.09     12.89 o 
   2   0   4        4.23        3.70      2.20 o 
   3   0   4      223.14      234.39      6.07 o 
   4   0   4      119.39      115.01      7.46 o 
   5   0   4      108.12      104.08      9.42 o 
   6   0   4      712.15      779.63     13.13 o 
   7   0   4       63.31       65.27      7.63 o 
 -10   1   4        0.00       -0.45      1.94 o 
  -9   1   4        0.81        0.51      1.71 o 
  -8   1   4      303.25      322.42      4.45 o 
  -7   1   4      623.46      643.46      7.99 o 
  -6   1   4       67.29       83.64      2.88 o 
  -5   1   4      311.35      376.72      3.22 o 
  -4   1   4      406.51      419.64      3.43 o 
  -3   1   4      287.00      297.38      3.79 o 
  -2   1   4     1102.65     1080.87      9.95 o 
  -1   1   4      255.54      237.46      3.78 o 
   0   1   4     2343.07     2388.03     47.53 o 
   1   1   4     3077.37     3115.47     22.29 o 
   2   1   4      147.96      130.10      4.94 o 
   3   1   4        2.94        2.59      2.67 o 
   4   1   4      118.45      120.45      6.15 o 
   5   1   4        0.48        2.68      3.48 o 
   6   1   4       68.21       73.55      6.07 o 
   7   1   4       73.80       93.17      8.49 o 
 -10   2   4       11.16       14.86      3.44 o 
  -9   2   4       89.60      107.84      4.15 o 
  -8   2   4       27.21       28.16      3.90 o 
  -7   2   4      486.08      468.39      5.10 o 
  -6   2   4       70.39       64.95      2.10 o 
  -5   2   4      592.93      571.84      5.29 o 
  -4   2   4      680.03      722.30      5.93 o 
  -3   2   4      575.85      602.01      6.23 o 
  -2   2   4      500.95      530.04      7.55 o 
  -1   2   4      126.56      142.64      4.37 o 
   0   2   4      523.02      478.68      8.77 o 
   1   2   4        0.02        0.50      1.96 o 
   2   2   4     1128.82     1134.94     11.62 o 
   3   2   4       92.34       94.13      4.85 o 
   4   2   4       55.68       59.36      5.78 o 
   5   2   4       93.99       91.33      7.11 o 
   6   2   4       87.14       81.44      8.37 o 
 -10   3   4       71.23       84.63      9.80 o 
  -9   3   4        3.03        4.21      3.51 o 
  -8   3   4      335.53      361.08      5.04 o 
  -7   3   4       42.16       45.63      3.09 o 
  -6   3   4      250.84      226.46      3.72 o 
  -5   3   4       12.39       11.00      2.49 o 
  -4   3   4       15.87       17.66      2.30 o 
  -3   3   4     2266.42     2303.69     17.42 o 
  -2   3   4     3639.38     3731.82     27.34 o 
  -1   3   4        1.90        3.10      2.90 o 
   0   3   4      132.24      126.78      4.46 o 
   1   3   4      201.77      210.29      5.42 o 
   2   3   4      114.41      121.35      5.09 o 
   3   3   4        6.77        8.83      3.69 o 
   4   3   4       98.39       95.12      7.53 o 
   5   3   4      233.51      261.68      9.49 o 
   6   3   4      178.69      199.26      8.39 o 
 -10   4   4        4.25        6.14      5.38 o 
  -9   4   4       54.80       52.48      6.56 o 
  -8   4   4      107.30      116.46      4.47 o 
  -7   4   4      522.35      511.07      5.84 o 
  -6   4   4        6.15        5.91      2.45 o 
  -5   4   4       33.53       30.26      2.94 o 
  -4   4   4       30.42       30.07      4.04 o 
  -3   4   4       41.76       52.16      4.51 o 
  -2   4   4     1603.74     1608.41     25.42 o 
  -1   4   4       28.38       39.08      4.65 o 
   0   4   4       73.21       62.68      5.30 o 
   1   4   4       78.84       82.24      4.85 o 
   2   4   4      807.50      793.06     10.82 o 
   3   4   4        7.65       11.79      5.20 o 
   4   4   4       90.78      116.40      9.71 o 
   5   4   4        1.68        3.53      4.46 o 
 -10   5   4       54.70       58.70     13.04 o 
  -9   5   4       26.70       22.88      3.76 o 
  -8   5   4       11.19       11.86      3.33 o 
  -7   5   4     1796.90     1848.58     13.40 o 
  -6   5   4       11.35       15.75      2.59 o 
  -5   5   4       12.32       15.53      3.03 o 
  -4   5   4       32.65       41.14      4.95 o 
  -3   5   4        2.63        4.93      3.24 o 
  -2   5   4      351.03      364.15      8.29 o 
  -1   5   4       19.41       17.13      4.80 o 
   0   5   4        8.47       10.55      6.12 o 
   1   5   4       73.01       78.68      5.44 o 
   2   5   4       28.66       30.87      6.02 o 
   3   5   4        0.64        1.87      3.83 o 
   4   5   4       17.95       19.77      8.71 o 
 -10   6   4       90.08      118.76     10.35 o 
  -9   6   4      190.39      204.81     16.62 o 
  -8   6   4      118.80      124.53      5.75 o 
  -7   6   4        0.60       -0.51      2.85 o 
  -6   6   4      116.87      109.02      4.24 o 
  -5   6   4        0.52        0.55      2.43 o 
  -4   6   4        0.50       -1.05      3.03 o 
  -3   6   4       49.78       42.87      7.73 o 
  -2   6   4      155.68      160.85      9.89 o 
  -1   6   4       34.13       38.30      5.14 o 
   0   6   4       16.41       20.05      7.58 o 
   1   6   4      273.45      258.44      8.03 o 
   2   6   4       84.21       75.23     10.20 o 
   3   6   4       25.04       29.90      5.98 o 
  -9   7   4        1.19        2.80      3.48 o 
  -8   7   4       33.68       37.85      5.14 o 
  -7   7   4      150.90      164.76      5.92 o 
  -6   7   4      292.32      280.49      7.59 o 
  -5   7   4      151.80      155.75      6.96 o 
  -4   7   4        8.16        8.86      4.51 o 
  -3   7   4      147.73      146.99      6.87 o 
  -2   7   4       11.52       10.39      4.64 o 
  -1   7   4       36.74       42.36      5.91 o 
   0   7   4      110.56      138.03      8.69 o 
   1   7   4        2.66        5.09      4.82 o 
   2   7   4        0.27        8.42      8.56 o 
  -8   8   4       38.42       36.69      7.21 o 
  -7   8   4       11.72       15.99      3.85 o 
  -6   8   4      270.15      265.84      6.68 o 
  -5   8   4      160.91      170.59      9.54 o 
  -4   8   4       15.91       12.65      6.34 o 
  -3   8   4       63.79       55.51     20.40 o 
  -2   8   4       10.72       13.47      5.44 o 
  -1   8   4       23.81       23.97      7.19 o 
   0   8   4      120.06      164.24      8.65 o 
  -7   9   4        0.00        0.28      2.50 o 
  -6   9   4       58.27       55.51      5.03 o 
  -5   9   4      208.12      230.21      9.90 o 
  -4   9   4       12.76       19.28      7.49 o 
  -3   9   4        0.03        4.97      6.48 o 
  -2   9   4        8.68       12.78      6.18 o 
   1 -12   5        1.64        2.54      3.61 o 
   2 -12   5        1.95       -0.88      3.88 o 
   3 -12   5        0.05        0.00      3.20 o 
  -2 -11   5       12.47        3.99      3.67 o 
  -1 -11   5       36.03       17.03     19.47 o 
   0 -11   5       92.80       84.22      6.50 o 
   1 -11   5       66.94       56.34     33.10 o 
   2 -11   5        9.99        5.04      4.16 o 
   3 -11   5        0.28        0.29      2.39 o 
   4 -11   5       40.04        2.19      6.14 o 
   5 -11   5       54.62        1.20      4.53 o 
  -4 -10   5        6.53        0.42      6.14 o 
  -3 -10   5       33.13       21.10     12.61 o 
  -2 -10   5       18.71        5.27      7.65 o 
  -1 -10   5       38.54       29.09      5.06 o 
   0 -10   5       73.73       61.61     42.22 o 
   1 -10   5        0.09       -0.02      3.05 o 
   2 -10   5       14.17       -0.67      2.82 o 
   3 -10   5      123.32      112.63      8.33 o 
   4 -10   5       66.28       32.17     28.97 o 
   5 -10   5       18.83        8.30      6.35 o 
   6 -10   5       53.28       21.15     17.87 o 
  -5  -9   5        8.78        1.93      7.32 o 
  -4  -9   5        0.12       -0.52      2.67 o 
  -3  -9   5       15.20        8.68     10.39 o 
  -2  -9   5       69.85       79.21      7.91 o 
  -1  -9   5      439.62      486.42      7.24 o 
   0  -9   5      230.79      241.07      5.44 o 
   1  -9   5       58.18       44.70     27.84 o 
   2  -9   5        6.00        8.29      3.14 o 
   3  -9   5      127.69      132.16      8.08 o 
   4  -9   5        0.38        2.51      3.71 o 
   5  -9   5      497.26      530.53     10.73 o 
   6  -9   5       47.00       18.54     20.94 o 
   7  -9   5        0.48       -0.29      4.87 o 
  -6  -8   5        1.70       -0.17      5.80 o 
  -5  -8   5      134.54      159.16     12.11 o 
  -4  -8   5       11.78       10.02      1.71 o 
  -3  -8   5       70.73       73.12      4.92 o 
  -2  -8   5      289.01      305.50      6.28 o 
  -1  -8   5        7.86        7.54      3.80 o 
   0  -8   5      186.25      173.23      4.99 o 
   1  -8   5      526.49      537.25      7.28 o 
   2  -8   5      272.90      290.60      4.50 o 
   3  -8   5       10.84       13.17      4.57 o 
   4  -8   5       73.66       90.40      5.85 o 
   5  -8   5      261.55      274.28     12.08 o 
   6  -8   5       55.61       13.64     17.33 o 
   7  -8   5        0.76        2.24      6.08 o 
  -7  -7   5        0.94        0.17      9.17 o 
  -6  -7   5       91.99        0.08      7.15 o 
  -5  -7   5      126.33      151.51     10.68 o 
  -4  -7   5      144.17      134.40      5.56 o 
  -3  -7   5        5.20        9.56      1.85 o 
  -2  -7   5        8.42        9.82      1.96 o 
  -1  -7   5      117.88      108.53      4.13 o 
   0  -7   5       14.87        9.87      2.58 o 
   1  -7   5      492.74      544.74      6.11 o 
   2  -7   5        5.79        4.44      1.63 o 
   3  -7   5       10.55       10.44      3.38 o 
   4  -7   5      237.79      265.57      8.25 o 
   5  -7   5      136.87      142.88      7.90 o 
   6  -7   5       44.00       41.42     28.51 o 
   7  -7   5       11.35        5.31      6.48 o 
   8  -7   5        0.82        3.26      8.91 o 
  -7  -6   5        0.06       -0.08      4.79 o 
  -6  -6   5        1.03        0.00      3.53 o 
  -5  -6   5       14.76       16.65      6.73 o 
  -4  -6   5       63.84       74.86      7.32 o 
  -3  -6   5      295.80      284.33      2.80 o 
  -2  -6   5       99.75      107.45      3.58 o 
  -1  -6   5       25.30       26.80      1.87 o 
   0  -6   5      661.51      643.19      5.26 o 
   1  -6   5      104.13      104.26      2.36 o 
   2  -6   5       11.74       14.49      2.07 o 
   3  -6   5       80.98       72.49      2.85 o 
   4  -6   5       21.83       18.84      2.10 o 
   5  -6   5      431.68      408.62     14.95 o 
   6  -6   5      100.43      106.63      3.13 o 
   7  -6   5        4.45        3.78      1.39 o 
   8  -6   5        3.74        3.47      6.64 o 
  -8  -5   5        0.06       -0.17      5.38 o 
  -7  -5   5        8.77        0.00      3.62 o 
  -6  -5   5        0.95       11.27      6.56 o 
  -5  -5   5        0.50       -1.68      4.46 o 
  -4  -5   5      449.67      469.94     14.83 o 
  -3  -5   5        5.67        3.93      0.86 o 
  -2  -5   5      206.15      199.70      2.61 o 
  -1  -5   5      670.89      656.34      7.27 o 
   0  -5   5      705.79      677.50      5.76 o 
   1  -5   5      129.60      130.81      3.51 o 
   2  -5   5      129.23      125.70      5.39 o 
   3  -5   5        2.44        3.97      2.20 o 
   4  -5   5      491.38      500.89      5.55 o 
   5  -5   5     2358.40     2524.31     38.25 o 
   6  -5   5       95.80      106.07      9.76 o 
   7  -5   5        3.63        1.01      6.05 o 
   8  -5   5        4.40        2.02     11.35 o 
  -9  -4   5        1.95       -0.08      5.13 o 
  -8  -4   5      143.88      200.47     11.86 o 
  -7  -4   5      272.84      290.04     11.95 o 
  -6  -4   5        1.84       -2.19      4.79 o 
  -5  -4   5       11.80        9.50      4.96 o 
  -4  -4   5      218.40      222.30      7.66 o 
  -3  -4   5      405.30      402.25      2.12 o 
  -2  -4   5       38.10       48.88      1.44 o 
  -1  -4   5      323.91      319.63      4.03 o 
   0  -4   5      379.50      354.87      3.65 o 
   1  -4   5      174.31      188.03      3.58 o 
   2  -4   5     1421.55     1454.54     12.46 o 
   3  -4   5      788.28      829.51     13.50 o 
   4  -4   5       95.90      113.82      7.57 o 
   5  -4   5       92.39       84.03      8.16 o 
   6  -4   5      107.67      113.64      9.67 o 
   7  -4   5        5.20       10.17      7.65 o 
   8  -4   5        4.36        6.47     12.95 o 
  -9  -3   5       34.20        0.08      6.98 o 
  -8  -3   5       68.36       59.04      8.83 o 
  -7  -3   5      856.08      976.56     17.97 o 
  -6  -3   5      549.05      538.92     16.60 o 
  -5  -3   5        0.67        4.37      4.04 o 
  -4  -3   5      131.89      119.78      4.79 o 
  -3  -3   5      561.85      591.62      4.23 o 
  -2  -3   5      130.14      123.88      1.77 o 
  -1  -3   5      799.09      768.42      4.51 o 
   0  -3   5     6097.14     6174.94     31.74 o 
   1  -3   5      710.20      749.56      6.01 o 
   2  -3   5      137.85      152.61      4.22 o 
   3  -3   5       21.77       33.81      4.28 o 
   4  -3   5      569.02      583.74      8.76 o 
   5  -3   5     1169.07     1167.43     13.70 o 
   6  -3   5       21.01       18.58     11.69 o 
   7  -3   5       33.26       31.12      8.91 o 
 -10  -2   5        7.64        0.17      4.96 o 
  -9  -2   5        6.10        3.84      1.16 o 
  -8  -2   5       65.39       53.43      2.21 o 
  -7  -2   5        8.93        6.23      0.82 o 
  -6  -2   5        3.08        3.41      0.64 o 
  -5  -2   5      170.61      167.13      2.21 o 
  -4  -2   5      114.03      119.45      3.17 o 
  -3  -2   5      352.10      362.74      2.59 o 
  -2  -2   5      327.58      301.45      2.91 o 
  -1  -2   5     1716.00     1737.38     10.76 o 
   0  -2   5     1774.95     1788.66     10.85 o 
   1  -2   5      113.62      101.90      6.18 o 
   2  -2   5      531.96      542.55      6.97 o 
   3  -2   5        0.33       -0.26      2.05 o 
   4  -2   5       30.00       29.47      5.01 o 
   5  -2   5      641.70      702.19     12.07 o 
   6  -2   5       20.93       15.21      4.96 o 
   7  -2   5        0.52       -5.80      7.15 o 
 -10  -1   5       51.31       -0.08      4.21 o 
  -9  -1   5       42.32       52.56      2.73 o 
  -8  -1   5      112.11      118.74      5.11 o 
  -7  -1   5      257.36      268.94      2.83 o 
  -6  -1   5       74.39       81.33      2.78 o 
  -5  -1   5     1487.52     1542.10      8.04 o 
  -4  -1   5       63.52       70.04      1.54 o 
  -3  -1   5      812.58      811.50      4.87 o 
  -2  -1   5      132.06      131.37      2.76 o 
  -1  -1   5      433.72      418.68      4.12 o 
   0  -1   5      420.82      441.59      5.30 o 
   1  -1   5       61.68       67.42      6.22 o 
   2  -1   5       57.58       61.35      5.30 o 
   3  -1   5      214.21      208.06      6.73 o 
   4  -1   5       30.48       33.23      4.39 o 
   5  -1   5       15.74       14.50      4.43 o 
   6  -1   5        3.46        0.43      3.33 o 
   7  -1   5       15.17        3.92      5.58 o 
 -10   0   5      135.13      141.74      3.95 o 
  -9   0   5        2.48        5.25      1.96 o 
  -8   0   5       32.37       26.84      2.50 o 
  -7   0   5        1.78        2.74      2.05 o 
  -6   0   5       23.86       32.27      1.92 o 
  -5   0   5      812.17      834.61      5.63 o 
  -4   0   5     4163.22     4210.99     20.31 o 
  -3   0   5       80.48       91.15      3.12 o 
  -2   0   5      828.70      804.99      8.73 o 
  -1   0   5       87.85       84.39      5.72 o 
   0   0   5      795.68      788.18      8.68 o 
   1   0   5      108.23       96.75      3.87 o 
   2   0   5      346.50      372.44      9.01 o 
   3   0   5      222.48      211.22      8.46 o 
   4   0   5        0.15       -1.46      3.12 o 
   5   0   5      380.19      393.52     12.71 o 
   6   0   5        1.80        2.16      4.72 o 
 -10   1   5      166.36      202.46      5.28 o 
  -9   1   5      599.71      669.90      8.00 o 
  -8   1   5       14.63       17.09      6.60 o 
  -7   1   5      130.23      139.90      4.35 o 
  -6   1   5        7.36        9.39      1.72 o 
  -5   1   5      117.59      109.33      4.98 o 
  -4   1   5      184.60      188.89      3.77 o 
  -3   1   5        0.28        0.18      1.05 o 
  -2   1   5       58.60       59.70      3.15 o 
  -1   1   5        3.87        4.08      2.40 o 
   0   1   5      324.89      338.02      6.39 o 
   1   1   5      590.55      591.49      7.75 o 
   2   1   5      300.65      299.36      7.37 o 
   3   1   5      101.25       92.42      5.23 o 
   4   1   5       88.49       81.52      8.71 o 
   5   1   5     1058.75     1132.38     14.71 o 
   6   1   5       23.27       22.94     19.51 o 
 -10   2   5        1.22       -0.23      2.13 o 
  -9   2   5       56.65       68.42      4.28 o 
  -8   2   5      690.35      716.84      8.30 o 
  -7   2   5      479.80      497.30      5.69 o 
  -6   2   5        3.46        2.27      1.83 o 
  -5   2   5      193.89      191.81      3.89 o 
  -4   2   5       88.90       88.00      2.96 o 
  -3   2   5     1580.70     1564.26     16.83 o 
  -2   2   5      399.30      409.15      9.94 o 
  -1   2   5        0.07        0.21      2.27 o 
   0   2   5      111.20      126.71      5.35 o 
   1   2   5      154.28      147.26      5.15 o 
   2   2   5      122.88      135.96      9.09 o 
   3   2   5      113.52      125.68      5.95 o 
   4   2   5      117.74      131.98      6.63 o 
   5   2   5      170.39      178.98      7.88 o 
 -10   3   5       11.79       11.42      3.86 o 
  -9   3   5       41.25       36.50      6.69 o 
  -8   3   5      172.67      170.14      4.39 o 
  -7   3   5        6.19       12.43      2.39 o 
  -6   3   5      169.68      170.47      5.23 o 
  -5   3   5        0.30        0.07      1.31 o 
  -4   3   5       15.26       16.29      2.34 o 
  -3   3   5       13.74       15.68      3.64 o 
  -2   3   5        5.96        5.75      3.45 o 
  -1   3   5      126.37      130.85     12.03 o 
   0   3   5       17.20       18.44      3.80 o 
   1   3   5       28.75       25.01      6.94 o 
   2   3   5      133.32      133.92      5.95 o 
   3   3   5       41.62       33.39      6.11 o 
   4   3   5       87.50       90.73      8.06 o 
   5   3   5       49.81       68.06     41.71 o 
 -10   4   5        2.57        4.20      8.41 o 
  -9   4   5        4.20        3.06      3.04 o 
  -8   4   5        0.27        1.22      2.64 o 
  -7   4   5      729.11      694.70      7.78 o 
  -6   4   5      542.52      570.91      7.00 o 
  -5   4   5      241.67      251.99      4.53 o 
  -4   4   5        5.51       10.59      3.32 o 
  -3   4   5      219.35      199.81      6.61 o 
  -2   4   5      316.82      312.23      6.88 o 
  -1   4   5      446.40      455.58     13.56 o 
   0   4   5      113.78      108.73      5.62 o 
   1   4   5       53.27       52.16      6.27 o 
   2   4   5      292.61      341.46     13.30 o 
   3   4   5       22.05       26.61      5.53 o 
   4   4   5       22.54       11.11     14.84 o 
 -10   5   5       10.55       10.26      6.64 o 
  -9   5   5        7.06        9.10      3.78 o 
  -8   5   5        0.91        0.84      2.28 o 
  -7   5   5     2136.90     2099.48     16.95 o 
  -6   5   5      312.35      311.53      9.53 o 
  -5   5   5       59.46       53.71      3.58 o 
  -4   5   5       44.66       51.56      5.79 o 
  -3   5   5       74.42       73.25      6.35 o 
  -2   5   5      103.06      123.28      6.10 o 
  -1   5   5       26.71       33.05      4.93 o 
   0   5   5       29.12       18.33      6.64 o 
   1   5   5       43.61       35.38      5.56 o 
   2   5   5       97.30      110.15      8.24 o 
   3   5   5       71.37       37.27     25.19 o 
  -9   6   5        0.41       -0.19      2.58 o 
  -8   6   5       22.49       22.71      3.86 o 
  -7   6   5       53.67       53.47      4.80 o 
  -6   6   5      270.72      269.70     11.48 o 
  -5   6   5       53.73       57.52      6.71 o 
  -4   6   5      244.20      262.52      8.97 o 
  -3   6   5       23.52       26.66      5.17 o 
  -2   6   5      233.33      256.10      8.09 o 
  -1   6   5        4.49        3.16      4.19 o 
   0   6   5        1.09        4.46      5.34 o 
   1   6   5       17.00       11.34     10.72 o 
   2   6   5        1.87        2.10      4.67 o 
  -9   7   5        0.75        5.93      5.48 o 
  -8   7   5       25.42       20.29      3.87 o 
  -7   7   5       72.62       80.03      4.77 o 
  -6   7   5       55.43       57.91     12.73 o 
  -5   7   5       44.07       43.72      7.34 o 
  -4   7   5        8.20        6.69      5.73 o 
  -3   7   5      229.90      233.38     10.43 o 
  -2   7   5        2.54        2.63      5.46 o 
  -1   7   5       21.98       21.98      5.98 o 
   0   7   5       75.26       77.31     47.31 o 
   1   7   5       23.29       15.76     13.83 o 
  -8   8   5      164.66      181.69      7.53 o 
  -7   8   5      155.18      150.54      6.01 o 
  -6   8   5       19.37       13.95      4.56 o 
  -5   8   5      158.39      169.77      8.83 o 
  -4   8   5       45.10       43.46      6.89 o 
  -3   8   5        1.82        2.69      4.99 o 
  -2   8   5      256.40      310.94     12.23 o 
  -1   8   5       12.56       12.67      9.93 o 
  -5   9   5        3.17        0.21      4.16 o 
  -4   9   5        1.18       -0.71      4.76 o 
   1 -12   6       15.03        9.07      8.96 o 
   2 -12   6       16.10       -0.51      3.59 o 
  -2 -11   6        1.05        0.02      2.12 o 
  -1 -11   6       42.21       32.99     23.93 o 
   0 -11   6        8.29        1.89      3.36 o 
   1 -11   6        0.06        0.37      2.46 o 
   2 -11   6       84.67       83.17     44.12 o 
   3 -11   6        0.54        0.14      1.61 o 
   4 -11   6       86.05       93.27     54.00 o 
   5 -11   6        1.53        0.85      4.51 o 
  -4 -10   6       30.85        0.50      6.05 o 
  -3 -10   6        1.76        0.13      1.70 o 
  -2 -10   6       33.98       18.97     16.31 o 
  -1 -10   6        1.46       -0.27      2.10 o 
   0 -10   6       43.30       64.25      7.44 o 
   1 -10   6       15.81        6.94      5.38 o 
   2 -10   6        3.36        0.84      1.83 o 
   3 -10   6       18.83        8.26      5.14 o 
   4 -10   6      110.18      119.79     19.05 o 
   5 -10   6        9.34        6.72      6.64 o 
   6 -10   6        0.00        1.81      5.07 o 
  -5  -9   6       20.46       -0.34      5.72 o 
  -4  -9   6        2.80        1.31      1.33 o 
  -3  -9   6       11.29        8.53      4.57 o 
  -2  -9   6       15.81       19.54      2.98 o 
  -1  -9   6      241.00      240.96      5.37 o 
   0  -9   6      136.87      137.57      4.27 o 
   1  -9   6        1.26        1.24      2.50 o 
   2  -9   6        5.13        6.80      3.35 o 
   3  -9   6      164.22      178.19      9.34 o 
   4  -9   6       42.10       33.94      6.18 o 
   5  -9   6        4.50        1.44      4.15 o 
   6  -9   6        1.29       -0.52      4.30 o 
  -6  -8   6      102.61      131.64     12.95 o 
  -5  -8   6        0.16        0.67      5.55 o 
  -4  -8   6      106.97      109.77     14.97 o 
  -3  -8   6       14.23       16.79      1.88 o 
  -2  -8   6      121.19      130.14      4.36 o 
  -1  -8   6        2.75        3.10      2.41 o 
   0  -8   6      254.81      251.51      4.11 o 
   1  -8   6      206.97      194.80      4.53 o 
   2  -8   6       10.04        8.27      3.93 o 
   3  -8   6       19.90       21.03      4.24 o 
   4  -8   6      235.47      236.57      8.73 o 
   5  -8   6        1.76       -0.70      3.73 o 
   6  -8   6        6.69        1.16      5.29 o 
   7  -8   6       26.66       13.53     13.58 o 
  -7  -7   6        6.45       -0.42     10.09 o 
  -6  -7   6        3.46       -0.17      7.74 o 
  -5  -7   6       10.51       12.28     11.27 o 
  -4  -7   6        0.47        4.71      5.47 o 
  -3  -7   6        1.15        0.82      1.16 o 
  -2  -7   6      294.38      302.66      3.89 o 
  -1  -7   6        0.42        0.29      1.11 o 
   0  -7   6       11.82       14.47      2.01 o 
   1  -7   6      265.29      271.21      3.94 o 
   2  -7   6      367.10      373.06      5.86 o 
   3  -7   6        0.92        1.16      1.34 o 
   4  -7   6       56.97       40.84     23.42 o 
   5  -7   6       96.94      106.14     10.81 o 
   6  -7   6        4.63        1.09      4.26 o 
   7  -7   6       26.39       14.41     13.08 o 
  -8  -6   6       64.52        0.00      5.13 o 
  -7  -6   6        0.02        0.25      5.30 o 
  -6  -6   6       68.80       -0.42      5.21 o 
  -5  -6   6       34.53       26.66      7.23 o 
  -4  -6   6       14.48        7.74      8.24 o 
  -3  -6   6       77.88       69.00      1.58 o 
  -2  -6   6       45.98       52.06      1.99 o 
  -1  -6   6      189.40      175.73      3.06 o 
   0  -6   6      296.60      285.60      3.18 o 
   1  -6   6       35.05       35.66      3.33 o 
   2  -6   6       60.42       57.02      6.06 o 
   3  -6   6        0.07        0.08      1.43 o 
   4  -6   6      597.82      603.55     14.24 o 
   5  -6   6        3.60        6.50      2.80 o 
   6  -6   6       13.66        5.08      3.78 o 
   7  -6   6        7.66        2.52      7.48 o 
  -8  -5   6        3.62       -0.08      4.54 o 
  -7  -5   6       20.58        0.34      5.05 o 
  -6  -5   6       90.31       82.43     13.71 o 
  -5  -5   6       67.88       62.66      7.40 o 
  -4  -5   6      137.98      149.01      7.57 o 
  -3  -5   6       39.48       53.39      1.65 o 
  -2  -5   6      949.05      924.29      6.40 o 
  -1  -5   6      122.68      127.60      3.16 o 
   0  -5   6      181.75      190.31      2.99 o 
   1  -5   6       22.94       19.10      3.48 o 
   2  -5   6       72.60       74.32      2.90 o 
   3  -5   6      333.04      306.73      4.83 o 
   4  -5   6      107.55      116.39      4.89 o 
   5  -5   6       12.76       12.78      7.06 o 
   6  -5   6        0.11        0.34      5.05 o 
   7  -5   6       20.55       14.63      9.08 o 
  -9  -4   6        2.14       -0.25      5.55 o 
  -8  -4   6       37.11        0.00      3.87 o 
  -7  -4   6      182.50      211.45     10.85 o 
  -6  -4   6      786.64      846.21     16.28 o 
  -5  -4   6      759.54      724.73     18.30 o 
  -4  -4   6        2.16        2.19      2.56 o 
  -3  -4   6      164.55      147.78      3.37 o 
  -2  -4   6      547.30      554.41      6.51 o 
  -1  -4   6      197.55      214.61      2.91 o 
   0  -4   6       10.57       18.54      2.79 o 
   1  -4   6      249.96      259.69      4.49 o 
   2  -4   6       39.15       48.38      3.29 o 
   3  -4   6       50.17       50.68      4.46 o 
   4  -4   6        0.22       -4.71      8.66 o 
   5  -4   6      215.99      215.17     11.11 o 
   6  -4   6       12.38       12.70     12.19 o 
   7  -4   6       20.33       13.54      8.91 o 
  -9  -3   6       95.01        0.17      7.82 o 
  -8  -3   6       12.12       14.72     11.52 o 
  -7  -3   6        0.33       -2.10      5.05 o 
  -6  -3   6      332.25      327.11     10.27 o 
  -5  -3   6      155.58      157.18     10.77 o 
  -4  -3   6      190.31      184.92      2.08 o 
  -3  -3   6       99.59       92.04      1.75 o 
  -2  -3   6      547.05      529.33      3.96 o 
  -1  -3   6       27.15       44.69      2.15 o 
   0  -3   6        1.77        1.91      1.51 o 
   1  -3   6        0.57        1.27      1.68 o 
   2  -3   6      246.97      248.89      5.58 o 
   3  -3   6       33.83       27.33      4.09 o 
   4  -3   6      174.70      182.77      6.69 o 
   5  -3   6        7.80        5.15      4.25 o 
   6  -3   6        4.15        3.87     10.68 o 
   7  -3   6        1.12        3.95      7.57 o 
 -10  -2   6        9.98        0.17      8.24 o 
  -9  -2   6       82.77      121.03     10.26 o 
  -8  -2   6        5.65        7.23      9.75 o 
  -7  -2   6      125.34      139.23     12.96 o 
  -6  -2   6       53.60       63.96      1.74 o 
  -5  -2   6      113.67      122.98      2.04 o 
  -4  -2   6      618.87      672.97      4.48 o 
  -3  -2   6        0.38        0.56      1.17 o 
  -2  -2   6        9.69       15.31      1.87 o 
  -1  -2   6       17.89       18.45      2.21 o 
   0  -2   6        0.57        0.39      1.23 o 
   1  -2   6        0.01       -0.79      2.24 o 
   2  -2   6        0.97        4.15      3.37 o 
   3  -2   6      205.89      193.98      6.13 o 
   4  -2   6     1610.80     1610.06     22.58 o 
   5  -2   6        3.31        0.20      3.23 o 
   6  -2   6        0.12       -0.01      2.61 o 
   7  -2   6        9.70        8.49      8.32 o 
 -10  -1   6        1.99        0.17      4.62 o 
  -9  -1   6       11.13        9.87      2.31 o 
  -8  -1   6       20.90       22.21      2.58 o 
  -7  -1   6      312.65      331.88      4.66 o 
  -6  -1   6        2.62        1.68      1.10 o 
  -5  -1   6      117.16      121.80      2.66 o 
  -4  -1   6       22.18       24.86      1.54 o 
  -3  -1   6     1265.76     1278.82     10.84 o 
  -2  -1   6      255.19      244.96      3.69 o 
  -1  -1   6     1587.56     1566.79     10.19 o 
   0  -1   6      430.30      427.97      5.98 o 
   1  -1   6      553.92      564.55      9.40 o 
   2  -1   6       44.95       43.69      4.16 o 
   3  -1   6      230.50      230.66      7.67 o 
   4  -1   6      418.16      427.22     10.16 o 
   5  -1   6       38.26       34.98      5.74 o 
   6  -1   6       34.48       24.94     20.60 o 
 -10   0   6        6.09        4.37      2.55 o 
  -9   0   6      244.97      269.79      5.49 o 
  -8   0   6      650.30      704.92      9.53 o 
  -7   0   6       19.20        8.78      2.29 o 
  -6   0   6       11.76        6.83      1.64 o 
  -5   0   6       11.50       13.38      1.74 o 
  -4   0   6      720.94      756.73      7.54 o 
  -3   0   6       42.00       51.87      2.41 o 
  -2   0   6        0.02        1.96      1.51 o 
  -1   0   6       59.32       64.46     10.81 o 
   0   0   6     1114.21     1144.91     12.06 o 
   1   0   6       97.56       92.96      4.54 o 
   2   0   6       24.31       20.23      3.95 o 
   3   0   6        5.86        7.92      3.89 o 
   4   0   6        0.87       -0.47      3.18 o 
   5   0   6      262.82      271.16      8.87 o 
   6   0   6      116.82      123.09      8.09 o 
 -10   1   6       30.67       32.13      4.92 o 
  -9   1   6      134.23      113.95      8.58 o 
  -8   1   6      104.28      117.45      3.70 o 
  -7   1   6      105.46      109.27      3.51 o 
  -6   1   6        0.93        0.82      1.45 o 
  -5   1   6       43.68       39.69      2.31 o 
  -4   1   6       32.13       35.09      3.08 o 
  -3   1   6      146.12      150.45      3.27 o 
  -2   1   6       49.58       38.69      3.18 o 
  -1   1   6       14.28       24.69      3.21 o 
   0   1   6      333.21      340.32      6.40 o 
   1   1   6       87.01       90.02      6.73 o 
   2   1   6        0.08        1.29      4.82 o 
   3   1   6        6.32        4.38      4.58 o 
   4   1   6        1.12        1.10      3.72 o 
   5   1   6       20.16       -0.08      3.15 o 
 -10   2   6        3.56        3.06      3.70 o 
  -9   2   6        2.25        6.33      2.76 o 
  -8   2   6      429.12      439.41      7.70 o 
  -7   2   6        8.39        6.90      2.98 o 
  -6   2   6      309.08      309.16      4.93 o 
  -5   2   6        2.13        2.10      2.05 o 
  -4   2   6       41.54       43.84      3.18 o 
  -3   2   6      147.22      143.18      6.18 o 
  -2   2   6        5.87        4.70      3.36 o 
  -1   2   6      340.94      366.63      6.85 o 
   0   2   6       10.16        8.26      3.54 o 
   1   2   6        0.98        1.06      3.73 o 
   2   2   6       49.91       49.07      5.29 o 
   3   2   6        5.40        3.11      4.78 o 
   4   2   6        7.75        0.22      4.04 o 
   5   2   6       17.72        0.70      5.20 o 
 -10   3   6      250.07      272.23      9.76 o 
  -9   3   6        1.22        1.14      2.85 o 
  -8   3   6      201.09      205.62      4.74 o 
  -7   3   6        5.21        3.47      2.58 o 
  -6   3   6       29.20       26.29      3.17 o 
  -5   3   6      175.33      174.53      4.76 o 
  -4   3   6      210.76      197.06      7.73 o 
  -3   3   6      179.31      192.01      6.69 o 
  -2   3   6       74.10       75.17      4.76 o 
  -1   3   6       70.52       80.58      7.23 o 
   0   3   6       54.71       60.07      5.29 o 
   1   3   6      410.14      414.97     10.19 o 
   2   3   6      101.47      111.46      6.72 o 
   3   3   6       51.71       23.79     25.90 o 
   4   3   6       25.53       -0.14      3.54 o 
 -10   4   6        2.90        2.24      3.51 o 
  -9   4   6       61.23       64.81      4.78 o 
  -8   4   6        0.27        1.56      2.41 o 
  -7   4   6       90.00       92.83      8.38 o 
  -6   4   6      683.47      651.96      8.82 o 
  -5   4   6      197.73      190.45      6.79 o 
  -4   4   6      347.07      368.09     10.78 o 
  -3   4   6      274.26      273.87      7.14 o 
  -2   4   6      224.44      228.43      7.11 o 
  -1   4   6       47.66       55.18      5.53 o 
   0   4   6        5.80        5.42      4.92 o 
   1   4   6        9.70        6.18      5.39 o 
   2   4   6        5.08        3.70      4.61 o 
   3   4   6       10.22        5.95      5.84 o 
 -10   5   6       27.85       29.29      6.01 o 
  -9   5   6       51.32       49.33      4.37 o 
  -8   5   6        6.94        6.20      3.09 o 
  -7   5   6       17.03       12.90      3.30 o 
  -6   5   6      538.45      512.57      9.91 o 
  -5   5   6        7.59        6.30      3.36 o 
  -4   5   6      151.78      153.04      6.60 o 
  -3   5   6      836.89      827.99     12.86 o 
  -2   5   6      182.33      173.26      7.38 o 
  -1   5   6      362.13      361.87     10.31 o 
   0   5   6       46.79       48.82      6.30 o 
   1   5   6        1.58        1.21      5.27 o 
   2   5   6      100.48       63.29     44.50 o 
  -9   6   6       19.71       18.52      7.77 o 
  -8   6   6      134.63      129.52      6.48 o 
  -7   6   6       38.48       35.00      4.23 o 
  -6   6   6       56.00       54.00      4.49 o 
  -5   6   6       42.94       45.28      7.13 o 
  -4   6   6        6.59       10.52      6.00 o 
  -3   6   6      235.97      261.38     10.14 o 
  -2   6   6      521.84      556.13     13.12 o 
  -1   6   6      165.30      185.02      8.51 o 
   0   6   6       10.05        4.46      6.10 o 
   1   6   6       14.03        8.42      7.27 o 
  -8   7   6        3.91        3.79      3.81 o 
  -7   7   6      384.80      404.57      8.57 o 
  -6   7   6        8.85        9.23      4.65 o 
  -5   7   6       52.08       34.04     26.62 o 
  -4   7   6        6.12        5.44      5.76 o 
  -3   7   6        6.13        8.84      5.65 o 
  -2   7   6       22.84       25.44      6.66 o 
  -1   7   6       27.22       27.19      8.28 o 
  -6   8   6        0.05        0.36      3.12 o 
  -5   8   6        2.20        1.61      6.19 o 
  -4   8   6        0.34       -0.84      5.78 o 
  -3   8   6       17.87       20.18      8.47 o 
  -2 -11   7        0.96       -0.24      2.11 o 
  -1 -11   7        0.03       -0.47      2.49 o 
   0 -11   7        1.03        1.08      3.05 o 
   1 -11   7        3.43        0.72      2.63 o 
   2 -11   7        1.83        1.99      3.48 o 
   3 -11   7       12.36       16.87      8.61 o 
   4 -11   7       17.91        6.76      6.10 o 
  -4 -10   7        3.13        0.08      4.96 o 
  -3 -10   7        9.61        3.71      2.96 o 
  -2 -10   7        2.05        1.12      2.13 o 
  -1 -10   7      162.14      183.78      5.49 o 
   0 -10   7        0.54        0.96      2.46 o 
   1 -10   7       28.53        8.34      6.84 o 
   2 -10   7       20.03        9.10      5.80 o 
   3 -10   7        1.64        3.20      4.14 o 
   4 -10   7        1.29        0.58      6.10 o 
   5 -10   7        3.91        1.68      4.86 o 
  -5  -9   7        1.11       -0.25      5.63 o 
  -4  -9   7       20.87        0.42      8.41 o 
  -3  -9   7       26.21       18.00      2.65 o 
  -2  -9   7       20.29       20.30      7.35 o 
  -1  -9   7        2.39        3.38      2.65 o 
   0  -9   7        9.60        6.75      3.20 o 
   1  -9   7        0.12        0.51      1.78 o 
   2  -9   7      134.69      114.23      5.72 o 
   3  -9   7       65.40       77.56      8.49 o 
   4  -9   7        0.03       -1.44      4.00 o 
   5  -9   7        7.95        2.07      5.62 o 
   6  -9   7       13.39        5.16      5.98 o 
  -6  -8   7       23.28        0.50      6.22 o 
  -5  -8   7        0.58       -0.76      9.08 o 
  -4  -8   7        0.03        3.11      5.80 o 
  -3  -8   7       52.26       50.81      2.64 o 
  -2  -8   7      133.00      150.51      3.47 o 
  -1  -8   7       40.47       42.94      3.03 o 
   0  -8   7        5.98        5.06      2.39 o 
   1  -8   7       23.66       24.45      2.93 o 
   2  -8   7        2.27        3.38      3.26 o 
   3  -8   7        0.39       -1.31      3.34 o 
   4  -8   7       25.36       29.07      5.64 o 
   5  -8   7       10.94        3.23      4.78 o 
   6  -8   7        0.02       -0.31      4.18 o 
  -7  -7   7       73.99       -0.67     10.60 o 
  -6  -7   7        0.54       -0.17      4.79 o 
  -5  -7   7        0.73        2.02      5.72 o 
  -4  -7   7       30.60       21.36      6.73 o 
  -3  -7   7      578.72      593.19      8.09 o 
  -2  -7   7      226.66      253.82      3.82 o 
  -1  -7   7       97.78       99.22      2.87 o 
   0  -7   7       71.53       71.73      2.94 o 
   1  -7   7       26.27       23.73      2.91 o 
   2  -7   7        0.05        1.06      2.56 o 
   3  -7   7        0.09        0.08      1.76 o 
   4  -7   7       14.47       18.74      3.81 o 
   5  -7   7        0.08       -0.32      1.38 o 
   6  -7   7       71.98       -0.67     10.18 o 
  -8  -6   7        7.58        0.17      5.89 o 
  -7  -6   7       15.98       -0.08      4.96 o 
  -6  -6   7        4.70       -0.25      4.79 o 
  -5  -6   7       21.43       18.84     10.85 o 
  -4  -6   7       77.94       76.12      7.49 o 
  -3  -6   7      358.33      348.02      3.65 o 
  -2  -6   7       58.59       44.93      2.33 o 
  -1  -6   7      247.83      239.29      4.26 o 
   0  -6   7       50.26       59.59      2.65 o 
   1  -6   7       47.33       45.40      5.13 o 
   2  -6   7       99.10       93.22      4.64 o 
   3  -6   7       42.86       35.74      4.18 o 
   4  -6   7        0.64        1.71      2.19 o 
   5  -6   7        5.33        4.78      2.86 o 
   6  -6   7        0.45        0.18      2.13 o 
  -8  -5   7        1.75       -0.34      8.91 o 
  -7  -5   7       64.93        0.08      7.06 o 
  -6  -5   7      522.93      573.59     15.16 o 
  -5  -5   7      509.05      552.83     13.56 o 
  -4  -5   7        4.68        0.69      2.64 o 
  -3  -5   7      294.13      315.62      4.47 o 
  -2  -5   7      153.57      156.65      4.00 o 
  -1  -5   7      712.50      729.14      6.29 o 
   0  -5   7        1.15        2.70      2.35 o 
   1  -5   7      188.29      192.53      6.19 o 
   2  -5   7      240.63      245.41      4.93 o 
   3  -5   7      699.30      675.56     11.34 o 
   4  -5   7       11.41       10.71      2.95 o 
   5  -5   7       41.73       17.53     18.80 o 
   6  -5   7       14.10       12.11     13.62 o 
  -9  -4   7        9.49       -0.08      4.96 o 
  -8  -4   7        1.54       -0.25      4.96 o 
  -7  -4   7      109.97      134.09     10.09 o 
  -6  -4   7        7.21        9.59      9.50 o 
  -5  -4   7       15.07       18.60      4.13 o 
  -4  -4   7        0.60        0.86      0.81 o 
  -3  -4   7      179.76      175.28      2.44 o 
  -2  -4   7      582.98      587.93      5.20 o 
  -1  -4   7      907.77      875.53      6.82 o 
   0  -4   7       36.41       43.02      2.86 o 
   1  -4   7        1.85        4.01      1.96 o 
   2  -4   7      513.80      507.35      7.20 o 
   3  -4   7     1491.30     1546.33     19.76 o 
   4  -4   7       43.10       47.06      5.74 o 
   5  -4   7        1.04       -1.43      5.97 o 
   6  -4   7        1.09       -1.60     10.76 o 
  -9  -3   7        0.00       -0.76      9.33 o 
  -8  -3   7       23.46       -0.42      5.05 o 
  -7  -3   7        3.99        2.69      5.38 o 
  -6  -3   7      158.75      173.75      9.43 o 
  -5  -3   7        7.86        7.58      1.17 o 
  -4  -3   7       27.19       36.36      1.76 o 
  -3  -3   7      147.55      129.09      2.18 o 
  -2  -3   7      115.77      111.65      3.17 o 
  -1  -3   7       14.25        6.63      1.97 o 
   0  -3   7        5.68        8.80      2.04 o 
   1  -3   7      216.24      219.12      4.17 o 
   2  -3   7      927.69      918.72     15.32 o 
   3  -3   7       26.21       35.66      4.93 o 
   4  -3   7       42.01       41.62      5.73 o 
   5  -3   7       87.17       84.05     51.18 o 
   6  -3   7        4.11        3.23      5.98 o 
  -9  -2   7        2.43        0.76      8.58 o 
  -8  -2   7        0.12        2.86      9.00 o 
  -7  -2   7        6.46        5.76      1.13 o 
  -6  -2   7       41.41       42.50      1.74 o 
  -5  -2   7      183.40      171.37      3.44 o 
  -4  -2   7      178.62      173.17      2.79 o 
  -3  -2   7      413.04      434.77      5.30 o 
  -2  -2   7      517.27      522.82      5.93 o 
  -1  -2   7      372.74      350.57      4.38 o 
   0  -2   7       63.22       69.76      3.86 o 
   1  -2   7       58.62       71.06      5.09 o 
   2  -2   7       35.30       39.05      5.43 o 
   3  -2   7      192.14      203.49      9.00 o 
   4  -2   7      130.97      137.44      7.14 o 
   5  -2   7       49.63       31.42     24.56 o 
   6  -2   7       18.02        8.79      9.30 o 
 -10  -1   7       22.61       -0.08      4.46 o 
  -9  -1   7       76.25        0.34      7.65 o 
  -8  -1   7       44.50       37.75      3.15 o 
  -7  -1   7       36.33       32.18      2.35 o 
  -6  -1   7      117.44       95.10      2.43 o 
  -5  -1   7       67.00       70.31      2.39 o 
  -4  -1   7       55.02       56.35      2.72 o 
  -3  -1   7       75.54       81.94      2.98 o 
  -2  -1   7      145.90      149.06      3.70 o 
  -1  -1   7      607.75      577.64      9.53 o 
   0  -1   7      121.87      129.15      6.95 o 
   1  -1   7       34.83       32.18      4.91 o 
   2  -1   7       43.65       40.61      7.49 o 
   3  -1   7        7.17        9.44      5.23 o 
   4  -1   7      132.16      141.56      8.70 o 
   5  -1   7        0.47       -0.17      4.71 o 
 -10   0   7        2.42       -0.17      4.54 o 
  -9   0   7        0.73        4.20      2.66 o 
  -8   0   7      171.75      183.25      6.90 o 
  -7   0   7       42.99       49.17      2.75 o 
  -6   0   7      175.31      169.64      3.33 o 
  -5   0   7      125.44      129.57      4.96 o 
  -4   0   7       22.78       25.70      3.72 o 
  -3   0   7        4.90        5.48      1.96 o 
  -2   0   7       11.37       16.93      2.44 o 
  -1   0   7       14.30       19.27      3.33 o 
   0   0   7        1.10        2.80      3.41 o 
   1   0   7       96.55      102.32      6.36 o 
   2   0   7      253.57      282.02      8.89 o 
   3   0   7       25.80       25.07      8.32 o 
   4   0   7        8.74        0.17      5.11 o 
   5   0   7       10.80        0.38      3.89 o 
 -10   1   7       67.34       57.58     31.83 o 
  -9   1   7       19.94       15.44      7.96 o 
  -8   1   7      147.96      135.01      3.77 o 
  -7   1   7      176.52      175.94      5.49 o 
  -6   1   7        0.38        0.97      2.13 o 
  -5   1   7       53.72       62.87      3.25 o 
  -4   1   7       28.49       32.16      3.07 o 
  -3   1   7      269.57      283.04      5.15 o 
  -2   1   7      166.54      177.38      5.27 o 
  -1   1   7      358.66      362.94      8.02 o 
   0   1   7        2.61        4.65      4.10 o 
   1   1   7        1.26        4.30      4.44 o 
   2   1   7        0.47        0.38      3.03 o 
   3   1   7       54.84       39.37     28.68 o 
   4   1   7       22.77        0.09      3.27 o 
 -10   2   7        0.06        0.88      3.89 o 
  -9   2   7       15.58        4.15      5.16 o 
  -8   2   7       11.56        7.43      3.04 o 
  -7   2   7      319.27      322.50      5.25 o 
  -6   2   7        0.09        0.33      1.76 o 
  -5   2   7       21.55       21.44      3.14 o 
  -4   2   7     1387.04     1397.17     11.66 o 
  -3   2   7     1325.18     1319.35     15.68 o 
  -2   2   7      498.25      493.77      9.37 o 
  -1   2   7      202.80      202.81      7.15 o 
   0   2   7      157.20      159.92      6.54 o 
   1   2   7       65.13       61.26      6.98 o 
   2   2   7       29.64       10.34     10.34 o 
   3   2   7       52.65       -0.75      4.04 o 
   4   2   7       72.10       -0.56      5.30 o 
 -10   3   7       44.73       20.35     20.48 o 
  -9   3   7      284.20      305.37      7.45 o 
  -8   3   7        0.68        0.91      2.96 o 
  -7   3   7       23.79       17.73      3.55 o 
  -6   3   7      379.46      383.00      5.96 o 
  -5   3   7      278.39      292.79      6.45 o 
  -4   3   7      561.12      546.06      8.28 o 
  -3   3   7      110.98      103.56      5.56 o 
  -2   3   7        0.54        2.19      3.45 o 
  -1   3   7        2.99        3.09      4.47 o 
   0   3   7       52.22       49.16      6.97 o 
   1   3   7       61.86       57.09      6.42 o 
   2   3   7       46.19       -0.59      3.89 o 
   3   3   7        3.00       -0.64      4.19 o 
 -10   4   7        4.33        3.38      4.30 o 
  -9   4   7        0.54        2.88      3.01 o 
  -8   4   7      114.54      110.31      5.36 o 
  -7   4   7        1.84        2.78      3.07 o 
  -6   4   7        1.56        2.84      2.74 o 
  -5   4   7       38.30       37.23      4.41 o 
  -4   4   7      119.56      117.70      6.31 o 
  -3   4   7      117.09      111.93      6.39 o 
  -2   4   7      210.47      220.18      7.71 o 
  -1   4   7      155.71      175.16     10.18 o 
   0   4   7      137.73      143.01      9.25 o 
   1   4   7        3.93        4.92      6.09 o 
   2   4   7       15.35        3.62      8.26 o 
  -9   5   7       12.98       14.23      5.61 o 
  -8   5   7      123.86      138.15      9.52 o 
  -7   5   7       63.66       67.53      5.20 o 
  -6   5   7       46.11       46.27      5.08 o 
  -5   5   7       50.79       48.07      4.61 o 
  -4   5   7       30.29       27.10      6.72 o 
  -3   5   7        4.13        7.03      5.79 o 
  -2   5   7      112.89      122.68      9.13 o 
  -1   5   7       76.03       55.58     38.35 o 
   0   5   7        1.10       -1.63      4.64 o 
   1   5   7        1.75       -1.30      4.88 o 
  -8   6   7        4.19        2.28      3.98 o 
  -7   6   7       26.13       27.04      7.17 o 
  -6   6   7       43.83       37.72     13.01 o 
  -5   6   7      116.85      113.65      7.76 o 
  -4   6   7       54.49       29.89     23.46 o 
  -3   6   7       18.75        9.07      7.65 o 
  -2   6   7       33.60       46.33      7.19 o 
  -1   6   7        0.33       -0.30      4.07 o 
  -7   7   7       38.40       30.27     12.77 o 
  -6   7   7       12.78        5.42      5.17 o 
  -5   7   7        5.33       -0.37      5.28 o 
  -4   7   7      224.94      222.23     12.04 o 
  -3   7   7        7.95       11.10      6.48 o 
  -2 -11   8        1.58       -0.06      1.64 o 
  -1 -11   8       11.64        4.99      3.97 o 
   0 -11   8        1.92        0.80      3.15 o 
   1 -11   8        3.75        2.16      2.83 o 
   2 -11   8      168.68      187.47      9.04 o 
   3 -11   8        1.61        6.06      6.22 o 
  -4 -10   8       34.65       -1.18     10.43 o 
  -3 -10   8       53.40       -0.08      4.63 o 
  -2 -10   8        3.14        2.40      2.54 o 
  -1 -10   8       74.70       89.95      6.47 o 
   0 -10   8       12.50        5.52      2.72 o 
   1 -10   8        2.41        1.29      2.32 o 
   2 -10   8        2.29        1.24      3.60 o 
   3 -10   8       80.87       90.74      7.07 o 
   4 -10   8       15.71        5.90      6.60 o 
  -5  -9   8        0.12       -0.59      9.84 o 
  -4  -9   8        0.97       -0.76      5.63 o 
  -3  -9   8      309.22      324.52      4.40 o 
  -2  -9   8       55.61       60.93      3.82 o 
  -1  -9   8        0.22        0.15      1.26 o 
   0  -9   8        0.01        1.23      2.34 o 
   1  -9   8       16.70       10.99      4.51 o 
   2  -9   8       89.99      110.45      6.16 o 
   3  -9   8       18.63       15.31     13.79 o 
   4  -9   8        0.12        0.85      4.81 o 
   5  -9   8       50.24       11.38     14.09 o 
  -6  -8   8        0.38       -0.34      9.33 o 
  -5  -8   8        0.05        0.59      5.55 o 
  -4  -8   8        6.78        5.38      6.39 o 
  -3  -8   8      438.72      436.40      5.64 o 
  -2  -8   8      312.68      327.68      4.37 o 
  -1  -8   8       69.06       77.73      3.65 o 
   0  -8   8        2.64        5.19      2.13 o 
   1  -8   8      184.49      188.00      5.75 o 
   2  -8   8      857.11      906.50     11.50 o 
   3  -8   8       52.46       46.15     13.31 o 
   4  -8   8        0.11        0.58      1.98 o 
   5  -8   8       10.82        1.15      5.51 o 
  -7  -7   8       44.89        1.85      7.74 o 
  -6  -7   8       13.51       -1.01      6.14 o 
  -5  -7   8        1.32        1.09      5.38 o 
  -4  -7   8       19.20       13.88      6.56 o 
  -3  -7   8      233.68      230.54      5.48 o 
  -2  -7   8      761.58      834.83      6.49 o 
  -1  -7   8       82.80       84.63      2.76 o 
   0  -7   8       95.29       90.69      4.78 o 
   1  -7   8      179.14      209.82      7.11 o 
   2  -7   8      421.46      439.87     14.99 o 
   3  -7   8       89.93       90.24      4.39 o 
   4  -7   8       63.97       72.78     42.05 o 
   5  -7   8       71.23       67.49     39.03 o 
  -7  -6   8       46.27        0.08      4.79 o 
  -6  -6   8        6.46        0.92      8.91 o 
  -5  -6   8       57.77       61.90      8.58 o 
  -4  -6   8      564.50      614.27     13.14 o 
  -3  -6   8      108.11      115.02      2.47 o 
  -2  -6   8      115.17      114.65      4.35 o 
  -1  -6   8      133.60      146.73      4.12 o 
   0  -6   8       76.41       82.20      3.95 o 
   1  -6   8      580.08      593.00     14.07 o 
   2  -6   8       52.53       44.61      5.75 o 
   3  -6   8        1.91       -0.60      3.42 o 
   4  -6   8       56.39       48.77     36.12 o 
   5  -6   8       22.40       12.23     16.52 o 
   6  -6   8      296.83      367.16     11.95 o 
  -8  -5   8       17.25        0.67      9.92 o 
  -7  -5   8       10.54       -1.60      6.31 o 
  -6  -5   8      256.60      272.77     11.87 o 
  -5  -5   8       41.47       46.13      6.29 o 
  -4  -5   8       53.19       55.92      2.22 o 
  -3  -5   8      952.88      969.20      8.98 o 
  -2  -5   8       41.08       39.69      2.85 o 
  -1  -5   8       68.27       84.05      3.00 o 
   0  -5   8        1.32        0.98      1.75 o 
   1  -5   8        1.23        1.56      2.37 o 
   2  -5   8      566.73      567.10      8.04 o 
   3  -5   8       38.17       45.43      5.26 o 
   4  -5   8       68.00       67.66      4.77 o 
   5  -5   8        0.23        0.69      2.75 o 
  -9  -4   8       73.31       -0.67      6.73 o 
  -8  -4   8        0.89        1.18      6.22 o 
  -7  -4   8       14.80       -0.17      7.06 o 
  -6  -4   8      145.05      156.00      6.90 o 
  -5  -4   8       21.86       18.24      6.72 o 
  -4  -4   8       17.35       15.95      1.87 o 
  -3  -4   8       28.49       31.46      2.61 o 
  -2  -4   8      503.94      506.79      6.01 o 
  -1  -4   8      308.65      304.81      4.48 o 
   0  -4   8       20.71       20.17      2.89 o 
   1  -4   8       58.67       51.70      6.94 o 
   2  -4   8       30.90       31.14      3.96 o 
   3  -4   8      989.75     1057.70     24.00 o 
   4  -4   8       35.87       43.67      6.33 o 
   5  -4   8       16.95        9.63      8.79 o 
  -9  -3   8       14.83        0.25      5.55 o 
  -8  -3   8        7.08        0.59      5.38 o 
  -7  -3   8       70.74       63.26      6.10 o 
  -6  -3   8        0.11       -0.71      3.67 o 
  -5  -3   8        1.86        1.73      0.87 o 
  -4  -3   8       28.15       39.56      2.06 o 
  -3  -3   8        8.94       10.05      2.10 o 
  -2  -3   8      223.93      253.69      4.39 o 
  -1  -3   8      356.03      364.17      6.84 o 
   0  -3   8       48.20       54.50      3.53 o 
   1  -3   8       14.59       14.34      2.88 o 
   2  -3   8       22.59       25.47      5.66 o 
   3  -3   8       86.94       95.65      6.48 o 
   4  -3   8       72.26       52.11     36.33 o 
   5  -3   8       13.68       13.52     11.73 o 
  -9  -2   8       20.58        0.25      7.99 o 
  -8  -2   8        0.00        0.63      3.51 o 
  -7  -2   8      108.02      109.16      4.13 o 
  -6  -2   8        2.80        4.13      1.74 o 
  -5  -2   8      369.22      327.67      5.19 o 
  -4  -2   8      172.38      157.11      4.10 o 
  -3  -2   8        0.32        1.37      1.62 o 
  -2  -2   8        9.11        5.72      2.39 o 
  -1  -2   8      766.55      751.50      7.25 o 
   0  -2   8        0.44        2.10      2.19 o 
   1  -2   8      119.85      109.63      6.47 o 
   2  -2   8       67.39       71.98      6.84 o 
   3  -2   8        4.12        0.50      3.45 o 
   4  -2   8        6.97        6.30      7.40 o 
   5  -2   8       73.74       69.02     46.68 o 
 -10  -1   8        3.29        0.08      4.79 o 
  -9  -1   8        4.25        2.38      2.02 o 
  -8  -1   8        0.03        0.57      2.16 o 
  -7  -1   8       13.50       11.42      1.83 o 
  -6  -1   8       27.20       18.35      2.19 o 
  -5  -1   8       37.59       36.79      3.72 o 
  -4  -1   8      321.13      298.46      4.81 o 
  -3  -1   8       71.16       79.89      3.42 o 
  -2  -1   8      508.77      493.20      5.90 o 
  -1  -1   8       56.60       46.87      4.61 o 
   0  -1   8        9.01        9.80      3.63 o 
   1  -1   8       57.62       61.89      6.15 o 
   2  -1   8      319.16      333.19      9.98 o 
   3  -1   8       11.26        8.11      7.82 o 
   4  -1   8        0.52        0.09      3.36 o 
 -10   0   8        2.22        0.08      6.73 o 
  -9   0   8      174.83      167.49      4.92 o 
  -8   0   8      154.20      171.88      4.59 o 
  -7   0   8       28.66       25.36      3.10 o 
  -6   0   8        0.07        1.25      2.00 o 
  -5   0   8       71.44       87.14      3.31 o 
  -4   0   8       60.72       51.59      3.53 o 
  -3   0   8        9.96       10.10      2.87 o 
  -2   0   8       25.15       25.58      3.12 o 
  -1   0   8       71.78       73.66      4.88 o 
   0   0   8        5.05        9.13      3.92 o 
   1   0   8        9.54       11.35      4.40 o 
   2   0   8       28.86       32.26      6.72 o 
   3   0   8       48.34        0.12      3.24 o 
   4   0   8       14.15       -0.80      5.21 o 
 -10   1   8       15.92        6.00      4.35 o 
  -9   1   8      193.67      190.63      8.43 o 
  -8   1   8      126.26      136.40      4.14 o 
  -7   1   8       34.97       39.00      4.27 o 
  -6   1   8      450.61      432.88      8.53 o 
  -5   1   8       21.02       22.66      2.98 o 
  -4   1   8       20.54       13.98      4.53 o 
  -3   1   8      416.77      395.04      6.61 o 
  -2   1   8      206.90      191.77      6.16 o 
  -1   1   8      265.06      247.64      6.96 o 
   0   1   8        9.55       13.80      5.41 o 
   1   1   8      193.75      194.10      7.68 o 
   2   1   8        0.61       -0.54      3.20 o 
   3   1   8       10.95        0.80      4.28 o 
 -10   2   8       76.20       95.70     58.45 o 
  -9   2   8       23.94       33.31      4.74 o 
  -8   2   8       18.30       15.88      3.21 o 
  -7   2   8      127.70      119.01      4.34 o 
  -6   2   8      429.62      425.33      6.35 o 
  -5   2   8      737.15      702.00     12.94 o 
  -4   2   8        2.80        4.46      4.43 o 
  -3   2   8        0.60        0.35      3.25 o 
  -2   2   8      320.67      319.59      9.13 o 
  -1   2   8      317.12      298.75     11.62 o 
   0   2   8        0.07        1.54      6.03 o 
   1   2   8      136.03      137.34      7.67 o 
   2   2   8       27.74       -0.94      4.22 o 
   3   2   8       12.10        0.12      4.56 o 
  -9   3   8       96.36      102.01      6.55 o 
  -8   3   8       51.13       43.64      4.62 o 
  -7   3   8       24.82       20.94      4.63 o 
  -6   3   8      156.02      151.58      5.72 o 
  -5   3   8      264.20      240.50      7.99 o 
  -4   3   8      112.91      122.42      5.08 o 
  -3   3   8      422.28      413.50      8.96 o 
  -2   3   8       97.47      108.11     10.72 o 
  -1   3   8        0.47       -3.83      4.46 o 
   0   3   8      119.77      130.25      9.36 o 
   1   3   8       39.60       28.39     22.54 o 
   2   3   8       29.98       15.58     15.47 o 
  -9   4   8      205.66      250.91      7.43 o 
  -8   4   8       73.59       66.03      4.87 o 
  -7   4   8       17.53       15.15      5.03 o 
  -6   4   8       88.03       78.79      7.50 o 
  -5   4   8        1.89        2.38      3.53 o 
  -4   4   8      131.52      145.90     12.24 o 
  -3   4   8      419.53      410.70     11.60 o 
  -2   4   8        7.37        7.99      5.14 o 
  -1   4   8       12.86       11.69     10.26 o 
   0   4   8        0.05       -1.05      5.41 o 
   1   4   8        0.55        1.72      5.05 o 
  -8   5   8        7.36        2.44      4.43 o 
  -7   5   8       14.79       14.23      4.71 o 
  -6   5   8        8.17        4.39      4.03 o 
  -5   5   8       58.99       35.84     12.43 o 
  -4   5   8       69.43       41.00     30.49 o 
  -3   5   8       20.92        6.40      6.85 o 
  -2   5   8       15.50        5.27      8.28 o 
  -1   5   8      302.88      328.84     11.22 o 
  -7   6   8       90.18       91.84     11.48 o 
  -6   6   8       74.77       87.09     24.69 o 
  -5   6   8        0.56        2.85      3.96 o 
  -4   6   8       10.10        2.11      5.14 o 
  -3   6   8       94.29       79.62     51.77 o 
  -1 -11   9        2.63        1.44      3.26 o 
   0 -11   9        9.97        1.18      2.95 o 
   1 -11   9       74.22       63.68      6.18 o 
  -3 -10   9       17.22        0.25      4.96 o 
  -2 -10   9       25.42       11.26      6.31 o 
  -1 -10   9        1.61        1.94      2.39 o 
   0 -10   9      106.75      109.46     10.76 o 
   1 -10   9      104.06      116.94     11.44 o 
   2 -10   9        1.01        2.19      4.67 o 
   3 -10   9       12.82       32.21     11.14 o 
  -5  -9   9       16.64       24.72     15.47 o 
  -4  -9   9       56.28       67.62     10.26 o 
  -3  -9   9      114.01      139.44      4.41 o 
  -2  -9   9      205.99      230.36      6.38 o 
  -1  -9   9        0.15       -0.02      1.41 o 
   0  -9   9        2.86        6.42      2.79 o 
   1  -9   9        9.14        9.12      4.15 o 
   2  -9   9       25.19       25.17      3.76 o 
   3  -9   9       17.67       11.08      4.37 o 
   4  -9   9       46.36       22.26     16.23 o 
  -6  -8   9       13.72       28.00     16.15 o 
  -5  -8   9        6.42       12.87      8.24 o 
  -4  -8   9        0.43        4.04     10.17 o 
  -3  -8   9       14.60       10.16      2.05 o 
  -2  -8   9        8.59        5.39      3.53 o 
  -1  -8   9       85.11       83.22      3.73 o 
   0  -8   9        2.01        4.36      2.53 o 
   1  -8   9      236.46      235.47      6.21 o 
   2  -8   9       19.04       21.86      5.08 o 
   3  -8   9       36.08       26.05     15.56 o 
   4  -8   9       32.05        8.93      7.27 o 
  -7  -7   9      108.85      145.35     13.71 o 
  -6  -7   9        2.05        1.01      6.31 o 
  -5  -7   9        5.74       10.85     11.60 o 
  -4  -7   9       19.28        9.11      3.40 o 
  -3  -7   9      106.98      105.41      2.91 o 
  -2  -7   9      460.65      490.50      5.07 o 
  -1  -7   9       16.29       12.04      5.43 o 
   0  -7   9       48.95       44.55      4.07 o 
   1  -7   9       75.50       74.63      4.60 o 
   2  -7   9      451.48      459.94      7.87 o 
   3  -7   9       23.49       22.83      5.33 o 
   4  -7   9       25.53       20.68      5.60 o 
  -7  -6   9       55.99       56.52     10.93 o 
  -6  -6   9        2.73        3.78     10.85 o 
  -5  -6   9      268.61      267.39      8.33 o 
  -4  -6   9       18.07       12.41      1.91 o 
  -3  -6   9     1051.33     1089.87      9.20 o 
  -2  -6   9      440.33      464.61      6.02 o 
  -1  -6   9       65.98       69.57      4.21 o 
   0  -6   9        9.53       14.13      3.48 o 
   1  -6   9      139.89      129.64      5.17 o 
   2  -6   9      320.06      349.53      9.05 o 
   3  -6   9       11.05        1.62      2.82 o 
   4  -6   9       10.53        7.27      8.28 o 
   5  -6   9        4.17       -1.13      3.22 o 
  -8  -5   9       43.84        0.67     10.51 o 
  -7  -5   9        4.67        0.08      4.71 o 
  -6  -5   9      108.06      117.29      7.28 o 
  -5  -5   9       90.37       83.60      6.24 o 
  -4  -5   9       88.54       92.11      3.61 o 
  -3  -5   9        0.14       -0.88      1.75 o 
  -2  -5   9      124.22      121.09      3.72 o 
  -1  -5   9       33.05       37.94      3.88 o 
   0  -5   9       16.75       20.98      3.35 o 
   1  -5   9       19.16       19.15      3.49 o 
   2  -5   9       22.61       22.80      3.53 o 
   3  -5   9        3.02        3.85      3.04 o 
   4  -5   9        1.34        2.88      4.87 o 
   5  -5   9       18.20        6.49      8.41 o 
  -8  -4   9       61.64       -0.59      6.22 o 
  -7  -4   9      236.87      247.05      8.96 o 
  -6  -4   9      219.42      226.32      8.00 o 
  -5  -4   9      196.95      221.04      3.21 o 
  -4  -4   9      117.93      117.62      2.65 o 
  -3  -4   9      248.10      262.80      4.54 o 
  -2  -4   9      539.14      557.69      6.67 o 
  -1  -4   9        1.12        1.32      2.25 o 
   0  -4   9       68.05       62.27     14.15 o 
   1  -4   9        2.97        2.01      2.86 o 
   2  -4   9        0.03        0.97      3.18 o 
   3  -4   9       30.87       40.27      4.42 o 
   4  -4   9        1.68       -1.89      5.92 o 
  -9  -3   9       49.69       -0.59      6.39 o 
  -8  -3   9        6.82        3.50      4.85 o 
  -7  -3   9      102.39       85.54     51.06 o 
  -6  -3   9        0.01        0.45      0.75 o 
  -5  -3   9       38.90       43.99      2.41 o 
  -4  -3   9       74.08       76.60      3.18 o 
  -3  -3   9      270.76      260.02      4.32 o 
  -2  -3   9      244.49      240.43      6.53 o 
  -1  -3   9        1.28        1.33      2.12 o 
   0  -3   9       71.55       77.46      5.01 o 
   1  -3   9       81.19       82.21      4.38 o 
   2  -3   9       54.31       44.64      7.04 o 
   3  -3   9      172.24      193.32      9.21 o 
   4  -3   9        0.00        0.13      3.57 o 
  -9  -2   9        1.76        0.08      4.54 o 
  -8  -2   9        2.18        2.93      1.21 o 
  -7  -2   9      264.74      279.97      7.02 o 
  -6  -2   9       44.71       48.97      2.63 o 
  -5  -2   9      252.60      237.87      5.10 o 
  -4  -2   9      154.96      173.68      3.76 o 
  -3  -2   9       68.43       56.97      3.42 o 
  -2  -2   9       29.35       32.82      3.49 o 
  -1  -2   9      140.89      153.14      5.68 o 
   0  -2   9        1.11        1.23      2.45 o 
   1  -2   9       92.55      102.30      6.19 o 
   2  -2   9      250.52      241.39     12.50 o 
   3  -2   9      167.43      178.99     13.08 o 
   4  -2   9       73.87        1.18      4.94 o 
  -9  -1   9      142.92      149.48      9.77 o 
  -8  -1   9       17.61       14.63      3.75 o 
  -7  -1   9      367.43      366.55      5.35 o 
  -6  -1   9        1.98        5.21      2.42 o 
  -5  -1   9      158.52      172.01      4.50 o 
  -4  -1   9      499.57      496.85      7.99 o 
  -3  -1   9        2.87        5.08      2.53 o 
  -2  -1   9      836.80      817.06      9.95 o 
  -1  -1   9      224.96      212.84      6.72 o 
   0  -1   9       48.71       34.71      4.97 o 
   1  -1   9        6.90        7.52      4.55 o 
   2  -1   9      142.42      157.04      7.97 o 
   3  -1   9      117.94      102.25     60.31 o 
  -9   0   9       82.43       90.37      5.32 o 
  -8   0   9      102.90       99.11      5.22 o 
  -7   0   9       33.78       24.03      2.92 o 
  -6   0   9       17.37       23.47      3.41 o 
  -5   0   9      873.32      842.79      8.37 o 
  -4   0   9      990.24      966.21      9.85 o 
  -3   0   9      208.04      207.08      5.69 o 
  -2   0   9     1854.28     1859.49     16.45 o 
  -1   0   9        0.11        0.42      4.64 o 
   0   0   9      133.89      133.69      6.75 o 
   1   0   9      129.89      117.38     10.09 o 
   2   0   9       21.59        0.63      4.07 o 
   3   0   9       25.17       -1.06      4.76 o 
  -9   1   9        0.46        2.47      2.67 o 
  -8   1   9        2.99        2.49      2.96 o 
  -7   1   9       33.66       30.85      3.52 o 
  -6   1   9       27.71       18.91      3.78 o 
  -5   1   9      898.97      887.37      9.26 o 
  -4   1   9     1304.36     1283.15     19.69 o 
  -3   1   9      328.85      334.17      6.43 o 
  -2   1   9       88.37       97.16      6.16 o 
  -1   1   9       10.27       12.64      5.73 o 
   0   1   9      355.56      329.85      9.19 o 
   1   1   9        2.20        1.96      4.52 o 
   2   1   9        0.11       -0.32      5.00 o 
  -9   2   9        3.44        5.93      3.34 o 
  -8   2   9       19.46       15.94      4.14 o 
  -7   2   9       25.93       24.01      3.77 o 
  -6   2   9        1.35        0.32      2.35 o 
  -5   2   9       15.97       20.96      4.28 o 
  -4   2   9        0.44        1.13      3.57 o 
  -3   2   9       27.17       27.36      6.34 o 
  -2   2   9      318.29      341.67     10.59 o 
  -1   2   9        0.16       -0.21      3.27 o 
   0   2   9       52.76       31.02     24.35 o 
   1   2   9       14.66        0.17      3.75 o 
  -9   3   9       50.69       34.63     14.04 o 
  -8   3   9        9.80        4.62      3.82 o 
  -7   3   9       27.84       23.09      4.22 o 
  -6   3   9       34.86       41.77      9.36 o 
  -5   3   9      209.67      219.83      7.10 o 
  -4   3   9      122.90      143.13      5.97 o 
  -3   3   9        1.09        3.72      4.61 o 
  -2   3   9      138.01      156.58      9.80 o 
  -1   3   9        0.01        1.84      4.61 o 
   0   3   9        7.82        6.42      7.19 o 
  -8   4   9        3.77        3.74      4.16 o 
  -7   4   9       12.60       13.53      4.92 o 
  -6   4   9       44.36       34.91      5.57 o 
  -5   4   9        9.03        2.19      4.52 o 
  -4   4   9        1.23        0.26      3.65 o 
  -3   4   9        0.05       -0.90      5.37 o 
  -2   4   9        6.90        1.46      4.79 o 
  -1   4   9       69.89       43.91     31.50 o 
  -7   5   9       66.19       78.43      7.94 o 
  -6   5   9        0.24        1.86      4.31 o 
  -5   5   9       10.66        8.01      4.67 o 
  -4   5   9        0.76       -0.75      4.57 o 
  -3   5   9        1.95        3.20      5.65 o 
  -2 -10  10        3.47        0.93      2.79 o 
  -1 -10  10        1.15        0.75      2.73 o 
   0 -10  10      251.68      277.68      9.21 o 
   1 -10  10       32.50       35.26      5.66 o 
  -4  -9  10       20.75       18.50      8.75 o 
  -3  -9  10       52.11       67.63      3.78 o 
  -2  -9  10       68.62       77.60      6.31 o 
  -1  -9  10        7.08        4.25      2.71 o 
   0  -9  10      139.85      167.91      5.15 o 
   1  -9  10      116.96      119.40      6.43 o 
   2  -9  10       80.91       91.58      5.32 o 
   3  -9  10        0.37       -1.48      4.04 o 
  -5  -8  10        6.30        6.14      7.82 o 
  -4  -8  10       35.28       38.77      9.17 o 
  -3  -8  10        5.79        2.60      2.08 o 
  -2  -8  10      331.56      364.00      5.28 o 
  -1  -8  10      161.33      179.98      4.83 o 
   0  -8  10      134.73      131.72      6.82 o 
   1  -8  10       57.50       68.25      6.61 o 
   2  -8  10       33.17       41.90      4.80 o 
   3  -8  10       13.35       10.58      4.03 o 
  -6  -7  10       20.45       34.65     10.18 o 
  -5  -7  10       71.94       87.13     10.51 o 
  -4  -7  10       33.72       21.26      4.02 o 
  -3  -7  10        2.92        3.73      2.17 o 
  -2  -7  10        6.47        7.92      2.89 o 
  -1  -7  10        4.38        5.07      3.36 o 
   0  -7  10       63.77       75.54      5.99 o 
   1  -7  10       29.30       20.37      5.48 o 
   2  -7  10       11.03       12.55      5.38 o 
   3  -7  10       63.04       79.77      5.69 o 
  -7  -6  10      169.20      211.67     21.71 o 
  -6  -6  10       54.07       55.09     10.01 o 
  -5  -6  10       89.69      109.00     11.21 o 
  -4  -6  10        3.42        2.16      1.33 o 
  -3  -6  10       34.79       38.02      3.54 o 
  -2  -6  10      146.55      149.27      6.08 o 
  -1  -6  10        1.05        4.46      3.82 o 
   0  -6  10      320.01      320.58     10.43 o 
   1  -6  10        7.63        8.37      4.85 o 
   2  -6  10       93.77      107.81      5.96 o 
   3  -6  10        8.35        1.79      3.35 o 
  -7  -5  10        1.39        5.37      5.50 o 
  -6  -5  10        1.09        2.09      5.30 o 
  -5  -5  10        1.70        0.51      1.59 o 
  -4  -5  10       12.53       13.15      3.28 o 
  -3  -5  10       93.85       86.78      4.59 o 
  -2  -5  10        1.06       -0.40      1.84 o 
  -1  -5  10        0.03       -1.06      2.26 o 
   0  -5  10        0.52       -1.61      2.55 o 
   1  -5  10      158.79      160.17      5.29 o 
   2  -5  10        2.57        4.45      3.55 o 
   3  -5  10       37.37       24.96     11.00 o 
  -8  -4  10        0.47       -1.09      5.76 o 
  -7  -4  10       88.98       76.34     49.12 o 
  -6  -4  10       42.19       47.25      3.43 o 
  -5  -4  10      202.38      212.52      3.67 o 
  -4  -4  10      466.65      481.24      6.14 o 
  -3  -4  10       94.97       88.28      4.36 o 
  -2  -4  10      344.06      346.18      7.38 o 
  -1  -4  10      142.42      147.01      5.90 o 
   0  -4  10       80.68       78.88      4.98 o 
   1  -4  10        2.11        3.20      3.52 o 
   2  -4  10        0.16       -0.58      3.65 o 
   3  -4  10        9.65        5.34      3.92 o 
  -8  -3  10        1.45        1.47      4.64 o 
  -7  -3  10      201.69      193.42      4.35 o 
  -6  -3  10      822.78      811.48      7.30 o 
  -5  -3  10      283.40      288.72      4.47 o 
  -4  -3  10      164.84      175.15      4.36 o 
  -3  -3  10      495.31      474.04      6.86 o 
  -2  -3  10      445.49      440.65      7.08 o 
  -1  -3  10      187.31      171.23      5.08 o 
   0  -3  10       43.59       35.52      4.49 o 
   1  -3  10       40.57       46.56      4.59 o 
   2  -3  10      111.81        0.81      4.08 o 
   3  -3  10       15.64        3.94      6.21 o 
  -9  -2  10       44.87       18.33     22.12 o 
  -8  -2  10       27.21       12.35      4.90 o 
  -7  -2  10        1.81        1.44      2.45 o 
  -6  -2  10      713.69      686.47     11.43 o 
  -5  -2  10      417.30      436.49      9.30 o 
  -4  -2  10        0.04        1.33      2.17 o 
  -3  -2  10       23.54       24.28      3.30 o 
  -2  -2  10       85.91       82.23      4.26 o 
  -1  -2  10      445.01      437.97      7.07 o 
   0  -2  10       13.56        9.17      4.02 o 
   1  -2  10       56.70       58.22      6.51 o 
   2  -2  10      117.81      136.11      8.27 o 
   3  -2  10        2.19        1.57      8.02 o 
  -9  -1  10        4.27       -0.50      5.97 o 
  -8  -1  10        5.23        9.07      3.04 o 
  -7  -1  10      243.07      234.27      5.35 o 
  -6  -1  10      134.92      132.88      4.81 o 
  -5  -1  10       15.05       17.28      3.48 o 
  -4  -1  10       32.97       30.39      4.00 o 
  -3  -1  10      135.82      135.36      5.51 o 
  -2  -1  10       97.96      110.67      4.87 o 
  -1  -1  10      321.48      302.06      6.63 o 
   0  -1  10        5.14        6.42      5.65 o 
   1  -1  10        0.98       -0.10      3.15 o 
   2  -1  10       40.58       29.90     31.71 o 
  -9   0  10        3.43        3.81      3.15 o 
  -8   0  10       81.20       72.59      5.95 o 
  -7   0  10        1.34       -0.22      1.45 o 
  -6   0  10       13.43        9.61      4.31 o 
  -5   0  10        3.52        0.44      3.07 o 
  -4   0  10      111.71      119.27      4.95 o 
  -3   0  10        5.98        8.29      3.91 o 
  -2   0  10      241.54      259.67      7.24 o 
  -1   0  10      152.79      165.87      7.49 o 
   0   0  10       59.85       43.57     30.66 o 
   1   0  10        2.48        1.10      4.49 o 
  -8   1  10       19.39       14.62      5.71 o 
  -7   1  10        8.75        8.67      3.90 o 
  -6   1  10      214.11      215.14      7.63 o 
  -5   1  10       22.62       22.62      4.37 o 
  -4   1  10        0.04       -0.87      3.67 o 
  -3   1  10        1.17        2.60      3.81 o 
  -2   1  10       21.59       30.47      9.33 o 
  -1   1  10      119.08      115.12     64.98 o 
   0   1  10        3.16        0.65      4.19 o 
   1   1  10       91.75       72.33     48.24 o 
  -8   2  10       14.70       10.39      3.89 o 
  -7   2  10      298.73      332.97     10.56 o 
  -6   2  10      113.16      120.91      5.65 o 
  -5   2  10        0.86        3.93      3.59 o 
  -4   2  10        0.09        1.28      3.66 o 
  -3   2  10        0.54        2.79      3.72 o 
  -2   2  10      326.49      361.97     10.42 o 
  -1   2  10       22.94        8.53      9.92 o 
   0   2  10       17.30        9.36      9.96 o 
  -7   3  10       34.84       32.75      5.64 o 
  -6   3  10       15.95       18.18      5.27 o 
  -5   3  10       69.99       63.73      6.47 o 
  -4   3  10        4.04        3.32      3.99 o 
  -3   3  10      164.69      171.15      9.11 o 
  -2   3  10       42.27       25.48     21.15 o 
  -6   4  10      280.04      315.85     18.56 o 
  -5   4  10       47.60       43.19     15.59 o 
  -4   4  10       23.28       24.48     10.05 o 
  -3  -9  11        0.64        0.17      7.57 o 
  -2  -9  11      101.76      113.69      4.53 o 
  -1  -9  11      107.53      115.30      5.54 o 
   0  -9  11      120.08      134.97      5.49 o 
   1  -9  11        6.89        7.26      4.34 o 
  -4  -8  11       80.64       78.30     10.51 o 
  -3  -8  11       40.51       23.98     10.08 o 
  -2  -8  11       22.54       17.57      9.14 o 
  -1  -8  11       50.30       45.44      6.35 o 
   0  -8  11        9.99        9.77      5.33 o 
   1  -8  11       12.19       12.55      5.22 o 
   2  -8  11        0.92       -0.31      3.20 o 
  -5  -7  11        1.00       -0.08      3.27 o 
  -4  -7  11        3.07        2.18      1.80 o 
  -3  -7  11      206.99      226.69      6.28 o 
  -2  -7  11        8.80       15.04      4.12 o 
  -1  -7  11        6.21        3.53      4.33 o 
   0  -7  11        1.45       -0.18      3.07 o 
   1  -7  11       10.97       10.46      4.40 o 
   2  -7  11        8.38       11.17      4.64 o 
  -6  -6  11       52.39       55.62      7.52 o 
  -5  -6  11        0.38       -0.12      0.94 o 
  -4  -6  11       21.48       18.64      5.95 o 
  -3  -6  11       99.36      112.35      8.29 o 
  -2  -6  11        0.01        1.11      3.07 o 
  -1  -6  11        3.28        0.47      2.88 o 
   0  -6  11       29.65       30.24      4.59 o 
   1  -6  11        2.11        1.33      3.54 o 
   2  -6  11       18.35       14.23      6.31 o 
  -7  -5  11      108.18      121.15     10.42 o 
  -6  -5  11       25.90       30.40      7.82 o 
  -5  -5  11       44.33       35.64     18.96 o 
  -4  -5  11      112.27      115.75      5.60 o 
  -3  -5  11      281.78      285.55      5.74 o 
  -2  -5  11       99.54      101.91     10.66 o 
  -1  -5  11       30.50       31.62      4.41 o 
   0  -5  11       56.54       58.86      4.68 o 
   1  -5  11       10.40        5.82      3.70 o 
   2  -5  11        2.29        4.31      4.18 o 
  -7  -4  11      256.35      277.51     12.06 o 
  -6  -4  11       20.59       15.17      2.43 o 
  -5  -4  11      382.39      388.85      7.40 o 
  -4  -4  11        0.19        1.34      2.15 o 
  -3  -4  11        3.35        4.97      2.76 o 
  -2  -4  11      100.98      105.61      4.71 o 
  -1  -4  11       15.79       12.09      4.05 o 
   0  -4  11        3.67        3.24      3.78 o 
   1  -4  11        0.18       -0.16      3.12 o 
   2  -4  11       14.64       11.60      5.53 o 
  -8  -3  11        0.00        1.99      5.14 o 
  -7  -3  11       33.52       22.64      6.85 o 
  -6  -3  11       46.79       47.23      4.72 o 
  -5  -3  11       55.35       59.43      4.05 o 
  -4  -3  11       15.30       13.09      3.07 o 
  -3  -3  11        0.00        0.38      2.26 o 
  -2  -3  11       24.73       24.36      4.39 o 
  -1  -3  11      354.52      359.91      7.21 o 
   0  -3  11        0.00       -0.13      3.08 o 
   1  -3  11        3.70        1.65      3.93 o 
   2  -3  11       33.86        7.33      9.85 o 
  -8  -2  11        6.19        6.22      7.99 o 
  -7  -2  11       26.43       27.16      3.13 o 
  -6  -2  11       28.15       36.49      3.56 o 
  -5  -2  11       22.41       22.09      4.74 o 
  -4  -2  11       23.20       18.38      4.06 o 
  -3  -2  11        2.87        4.15      3.46 o 
  -2  -2  11        2.48        1.41      3.32 o 
  -1  -2  11      214.91      214.34      7.15 o 
   0  -2  11       53.27       29.99     20.53 o 
   1  -2  11        0.00       -1.48      3.95 o 
  -8  -1  11       37.42       31.75      3.57 o 
  -7  -1  11      214.06      209.48      6.48 o 
  -6  -1  11        0.85        1.13      3.20 o 
  -5  -1  11       69.36       66.21      4.97 o 
  -4  -1  11       14.89        6.48      4.57 o 
  -3  -1  11       28.80       25.45      9.32 o 
  -2  -1  11        3.34        2.35      3.72 o 
  -1  -1  11       25.22        6.73      7.95 o 
   0  -1  11       12.89        5.47      4.90 o 
   1  -1  11      141.54      143.81     23.09 o 
  -8   0  11       14.82       18.19      3.73 o 
  -7   0  11        1.16        2.75      3.01 o 
  -6   0  11        0.29       -0.45      2.94 o 
  -5   0  11        0.44        0.03      2.72 o 
  -4   0  11       56.21       42.50     16.07 o 
  -3   0  11       21.41       17.75      7.71 o 
  -2   0  11      122.18      123.42      6.24 o 
  -1   0  11       27.95       11.40      9.15 o 
   0   0  11       13.05        7.31      6.94 o 
  -7   1  11       19.87       15.13      4.24 o 
  -6   1  11        0.39        2.66      3.96 o 
  -5   1  11       25.79       31.61      5.32 o 
  -4   1  11      155.59      161.59      8.26 o 
  -3   1  11       13.61        7.78      6.95 o 
  -2   1  11       20.49        5.25      5.18 o 
  -1   1  11        3.26        2.34      5.23 o 
  -6   2  11        3.33        3.14      4.41 o 
  -5   2  11        6.66        7.50      4.49 o 
  -4   2  11        6.32        6.46      5.12 o 
  -3   2  11       50.35       40.47     15.24 o 
  -3  -8  12        6.45        3.57      3.14 o 
  -2  -8  12        0.06        0.66      4.02 o 
  -1  -8  12       99.17      130.96     12.57 o 
  -4  -7  12       63.89       57.50     10.51 o 
  -3  -7  12       13.76        9.76      5.41 o 
  -2  -7  12        0.24       -1.07      3.47 o 
  -1  -7  12      113.17      139.59      7.07 o 
   0  -7  12       22.97       23.39      6.94 o 
  -5  -6  12       62.33       75.61     11.10 o 
  -4  -6  12       14.39       10.87      3.81 o 
  -3  -6  12       66.45       58.66      6.04 o 
  -2  -6  12      169.06      181.10      6.20 o 
  -1  -6  12       24.53       26.63      4.37 o 
   0  -6  12        0.17       -2.23      3.58 o 
  -6  -5  12        9.69        9.08      8.66 o 
  -5  -5  12        0.27        1.32      2.08 o 
  -4  -5  12       95.89      111.35      5.86 o 
  -3  -5  12       18.13       17.96      3.62 o 
  -2  -5  12      137.04      142.54      7.27 o 
  -1  -5  12       16.88       15.17      5.74 o 
   0  -5  12       18.64       12.48     10.14 o 
  -6  -4  12       25.27       19.70      2.83 o 
  -5  -4  12       72.17       84.21      4.73 o 
  -4  -4  12        2.41        4.28      2.98 o 
  -3  -4  12       18.76       17.52      4.30 o 
  -2  -4  12        2.58        2.04      3.17 o 
  -1  -4  12        2.39        1.63      4.18 o 
   0  -4  12        0.02        1.96      4.10 o 
  -7  -3  12        0.36        0.08      5.13 o 
  -6  -3  12      164.78      167.88      6.69 o 
  -5  -3  12       52.30       57.30      4.88 o 
  -4  -3  12       18.96       13.59      5.07 o 
  -3  -3  12       61.47       42.43     13.21 o 
  -2  -3  12       10.25        2.94      3.53 o 
  -1  -3  12        2.03        0.78      3.41 o 
   0  -3  12        2.12        0.86      3.98 o 
  -7  -2  12        5.62        5.50      2.94 o 
  -6  -2  12       89.68       91.31      8.14 o 
  -5  -2  12       99.95      101.79      7.16 o 
  -4  -2  12        8.89        4.91      3.50 o 
  -3  -2  12        0.03        0.62      3.44 o 
  -2  -2  12       28.49        9.51      8.50 o 
  -1  -2  12      147.80      173.98      7.78 o 
  -6  -1  12        1.63        4.64      3.92 o 
  -5  -1  12       17.33       15.17      6.79 o 
  -4  -1  12       42.73       42.26     14.98 o 
  -3  -1  12       46.69       26.87     13.79 o 
  -2  -1  12       14.71        8.94      5.07 o 
  -6   0  12       74.42       81.86      9.10 o 
  -5   0  12        5.49        8.59      4.23 o 
  -4   0  12       65.82       68.17     20.82 o 
  -3   0  12       10.35        6.56      4.97 o 
                                                 
